# Supplementary material for: HBr or not HBr? That is the question: crystal structure of 6-hy­droxy-1,4-diazepane-1,4-diium dibromide redetermined
Source: Acta Crystallogr C Struct Chem. 2019 May 16;75(Pt 6):678–85. doi: 10.1107/S2053229619005321 (PMC6550370; doi:10.1107/S2053229619005321)
Supplement: Supplementary file 1 [file c-75-00678-sup1.cif]

##############################################################################
#                                                                            #
# This CIF contains the data in a paper accepted for publication in          #
# Acta Crystallographica Section C. It conforms to the requirements of       #
# Notes for Authors for Acta Crystallographica Section C, and has been       #
# peer reviewed under the auspices of the IUCr Commission on Journals.       #
#                                                                            #
# Full details of the Crystallographic Information File format               #
# are given in the paper "The Crystallographic Information File (CIF):       #
# a New Standard Archive File for Crystallography" by S. R. Hall, F. H.      #
# Allen and I. D. Brown [Acta Cryst. (1991), A47, 655-685].                  #
#                                                                            #
# The current version of the core CIF dictionary is obtainable from          #
# ftp://ftp.iucr.org/pub/cif_core.dic.                                       #
#                                                                            #
# Software is freely available for graphical display of the structure(s)     #
# in this CIF. For information consult the CIF software page                 #
# http://www.iucr.org/resources/cif/software.                                #
#                                                                            #
# This file may be used for bona fide research purposes within the           #
# scientific community so long as proper attribution is given to the journal # 
# article from which it was obtained.                                        #
#                                                                            #
##############################################################################
data_I
_audit_creation_method     SHELXL-2014/6
_journal_date_recd_electronic     2019-03-25
_journal_date_accepted     2019-04-17
_journal_name_full     'Acta Crystallographica, Section C'
_journal_year     2019
_journal_volume     75
_journal_issue      6
_journal_page_first     678
_journal_page_last     685
_journal_paper_category     FA
_journal_paper_doi     10.1107/S2053229619005321
_journal_coeditor_code     KU3242
_publ_contact_author_name     'Hegetschweiler, Kaspar'
_publ_contact_author_address
;
Inorganic Chemistry
Universit\"at des Saarlandes
Campus C41
66123 Saarbr\"ucken
Germany
;
_publ_contact_author_email     'hegetschweiler@mx.uni-saarland.de'
_publ_section_title
;
HBr or not HBr? That is the question: crystal structure of
6-hydroxy-1,4-diazepane-1,4-diium dibromide redetermined
;
_publ_section_title_footnote     .
loop_
    _publ_author_name
    _publ_author_footnote
    _publ_author_address
    'Piontek, Mateusz' .
;
Inorganic Chemistry
Universit\"at des Saarlandes
Campus C41
66123 Saarbr\"ucken
Germany
;
    'Morgenstern, Bernd' .
;
Inorganic Chemistry
Universit\"at des Saarlandes
Campus C41
66123 Saarbr\"ucken
Germany
;
    'Steinbr\"uck, Nils' .
;
Inorganic Solid State Chemistry
Universit\"at des Saarlandes
Campus C41
66123 Saarbr\"ucken
Germany
;
    'Oberhausen, Bastian' .
;
Inorganic Solid State Chemistry
Universit\"at des Saarlandes
Campus C41
66123 Saarbr\"ucken
Germany
;
    'Kickelbick, Guido' .
;
Inorganic Solid State Chemistry
Universit\"at des Saarlandes
Campus C41
66123 Saarbr\"ucken
Germany
;
    'Hegetschweiler, Kaspar' .
;
Inorganic Chemistry
Universit\"at des Saarlandes
Campus C41
66123 Saarbr\"ucken
Germany
;
_publ_section_synopsis
;
A probably wrong interpretation of a previously determined structure of the
title compound is discussed and an alternative more convincing description is
presented.
;
_database_code_depnum_ccdc_archive     'CCDC 1910784'
_chemical_name_systematic
;
6-Hydroxy-1,4-diazepane-1,4-diium dibromide
;
_chemical_name_common     ?
_chemical_formula_moiety     'C5 H14 N2 O 2+, 2(Br -)'
_chemical_formula_sum     'C5 H14 Br2 N2 O'
_chemical_formula_iupac     'C5 H14 N2 O 2+, 2Br -'
_chemical_formula_weight     278.00
_chemical_melting_point     ?
_chemical_absolute_configuration     ?
_space_group_crystal_system     orthorhombic
_space_group_name_H-M_alt     'P 21 21 21'
_space_group_name_Hall     'P 2ac 2ab'
loop_
    _space_group_symop_operation_xyz
    'x, y, z'
    '-x+1/2, -y, z+1/2'
    '-x, y+1/2, -z+1/2'
    'x+1/2, -y+1/2, -z'
_cell_length_a     7.7005(4)
_cell_length_b     9.2774(5)
_cell_length_c     12.6853(6)
_cell_angle_alpha     90
_cell_angle_beta     90
_cell_angle_gamma     90
_cell_volume     906.25(8)
_cell_formula_units_Z     4
_cell_measurement_reflns_used     1133
_cell_measurement_theta_min     3.80
_cell_measurement_theta_max     25.69
_cell_measurement_temperature     142(2)
_exptl_crystal_description     'needle'
_exptl_crystal_colour     'colourless'
_exptl_crystal_size_max     0.228
_exptl_crystal_size_mid     0.070
_exptl_crystal_size_min     0.019
_exptl_crystal_density_diffrn     2.038
_exptl_crystal_density_meas     ?
_exptl_crystal_density_method     ?
_exptl_crystal_F_000     544
_exptl_absorpt_coefficient_mu     8.889
_exptl_absorpt_correction_type     multi-scan
_exptl_absorpt_process_details
;
(SADABS; Krause <i>et al.</i>,  2015)
;
_exptl_absorpt_correction_T_min     0.5761
_exptl_absorpt_correction_T_max     0.7456
_diffrn_ambient_temperature     142(2)
_diffrn_source     'sealed tube'
_diffrn_radiation_type     MoK\a
_diffrn_radiation_wavelength     0.71073
_diffrn_measurement_device_type     'Bruker APEXII CCD'
_diffrn_measurement_method     '\f and \w scans'
_diffrn_detector_area_resol_mean     ?
_diffrn_reflns_number     4858
_diffrn_reflns_av_R_equivalents     0.0502
_diffrn_reflns_av_unetI/netI     0.0815
_diffrn_reflns_theta_min     2.720
_diffrn_reflns_theta_max     27.585
_diffrn_reflns_theta_full     25.242
_diffrn_measured_fraction_theta_max     0.996
_diffrn_measured_fraction_theta_full     1.000
_diffrn_reflns_limit_h_min     -8
_diffrn_reflns_limit_h_max     10
_diffrn_reflns_limit_k_min     -10
_diffrn_reflns_limit_k_max     12
_diffrn_reflns_limit_l_min     -16
_diffrn_reflns_limit_l_max     15
_refine_special_details     ?
_reflns_number_total     2089
_reflns_number_gt     1789
_reflns_threshold_expression     'I > 2\s(I)'
_refine_ls_structure_factor_coef     Fsqd
_refine_ls_matrix_type     full
_refine_ls_R_factor_all     0.0483
_refine_ls_R_factor_gt     0.0372
_refine_ls_wR_factor_gt     0.0594
_refine_ls_wR_factor_ref     0.0632
_refine_ls_goodness_of_fit_ref     0.932
_refine_ls_restrained_S_all     0.931
_refine_ls_number_reflns     2089
_refine_ls_number_parameters     106
_refine_ls_number_restraints     5
_refine_ls_hydrogen_treatment     mixed
_refine_ls_weighting_scheme     calc
_refine_ls_weighting_details     'w=1/[\s^2^(Fo^2^)] where P=(Fo^2^+2Fc^2^)/3'
_atom_sites_solution_hydrogens     mixed
_atom_sites_solution_primary     direct
_atom_sites_solution_secondary     difmap
_refine_ls_shift/su_max     0.000
_refine_ls_shift/su_mean     0.000
_refine_diff_density_max     0.614
_refine_diff_density_min     -0.512
_refine_ls_extinction_method     none
_refine_ls_extinction_coef     .
_refine_ls_abs_structure_details
;
Flack <i>x</i> determined using 646 quotients [(I+)-(I-)]/[(I+)+(I-)]
(Parsons <i>et al.</i>,  2013)
;
_refine_ls_abs_structure_Flack     0.05(2)
loop_
    _atom_type_symbol
    _atom_type_description
    _atom_type_scat_dispersion_real
    _atom_type_scat_dispersion_imag
    _atom_type_scat_source
    'C' 'C' 0.0033 0.0016
                         'International Tables Vol C Tables 4.2.6.8 and 6.1.1.4'
    'H' 'H' 0.0000 0.0000
                         'International Tables Vol C Tables 4.2.6.8 and 6.1.1.4'
    'N' 'N' 0.0061 0.0033
                         'International Tables Vol C Tables 4.2.6.8 and 6.1.1.4'
    'O' 'O' 0.0106 0.0060
                         'International Tables Vol C Tables 4.2.6.8 and 6.1.1.4'
    'Br' 'Br' -0.2901 2.4595
                         'International Tables Vol C Tables 4.2.6.8 and 6.1.1.4'
_computing_data_collection
;
APEX2 (Bruker, 2010)
;
_computing_cell_refinement
;
SAINT (Bruker, 2010)
;
_computing_data_reduction
;
SAINT (Bruker, 2010)
;
_computing_structure_solution
;
SHELXT2014 (Sheldrick, 2015a)
;
_computing_structure_refinement
;
SHELXL2014 (Sheldrick, 2015b)
;
_computing_molecular_graphics
;
DIAMOND (Brandenburg, 2007)
;
_computing_publication_material
;
PLATON (Spek, 2009)
;
loop_
    _atom_site_type_symbol
    _atom_site_label
    _atom_site_fract_x
    _atom_site_fract_y
    _atom_site_fract_z
    _atom_site_U_iso_or_equiv
    _atom_site_adp_type
    _atom_site_calc_flag
    _atom_site_occupancy
    _atom_site_disorder_assembly
    _atom_site_disorder_group
    C C1 0.5844(9) 0.5995(7) 0.5028(5) 0.0123(15) Uani d 1 . .
    H H1 0.6966 0.6299 0.5357 0.015 Uiso calc 1 . .
    C C2 0.5905(8) 0.6493(8) 0.3890(5) 0.0133(15) Uani d 1 . .
    H H2A 0.6493 0.7441 0.3860 0.016 Uiso calc 1 . .
    H H2B 0.6615 0.5803 0.3479 0.016 Uiso calc 1 . .
    C C3 0.2761(9) 0.5574(9) 0.3664(5) 0.0152(16) Uani d 1 . .
    H H3A 0.1864 0.5590 0.3106 0.018 Uiso calc 1 . .
    H H3B 0.2205 0.5892 0.4329 0.018 Uiso calc 1 . .
    C C4 0.3390(9) 0.4052(8) 0.3801(5) 0.0144(17) Uani d 1 . .
    H H4A 0.2443 0.3376 0.3617 0.017 Uiso calc 1 . .
    H H4B 0.4370 0.3874 0.3313 0.017 Uiso calc 1 . .
    C C5 0.5688(8) 0.4385(8) 0.5208(5) 0.0139(16) Uani d 1 . .
    H H5A 0.6604 0.3890 0.4797 0.017 Uiso calc 1 . .
    H H5B 0.5902 0.4181 0.5963 0.017 Uiso calc 1 . .
    N N1 0.4167(7) 0.6626(8) 0.3381(4) 0.0133(13) Uani d 1 . .
    H H1N 0.433(8) 0.645(8) 0.2703(17) 0.016 Uiso d 1 . .
    H H2N 0.382(9) 0.753(3) 0.340(5) 0.016 Uiso d 1 . .
    N N2 0.3970(9) 0.3769(6) 0.4909(5) 0.0139(14) Uani d 1 . .
    H H3N 0.403(10) 0.2828(18) 0.498(6) 0.017 Uiso d 1 . .
    H H4N 0.321(7) 0.410(7) 0.537(4) 0.017 Uiso d 1 . .
    O O1 0.4508(6) 0.6777(6) 0.5558(3) 0.0180(12) Uani d 1 . .
    H H1O 0.491(9) 0.661(9) 0.616(3) 0.027 Uiso d 1 . .
    Br Br1 0.48660(9) 0.54448(8) 0.10235(5) 0.01472(18) Uani d 1 . .
    Br Br2 0.61165(9) 0.65666(9) 0.79166(5) 0.01602(18) Uani d 1 . .
loop_
    _atom_site_aniso_label
    _atom_site_aniso_U_11
    _atom_site_aniso_U_22
    _atom_site_aniso_U_33
    _atom_site_aniso_U_12
    _atom_site_aniso_U_13
    _atom_site_aniso_U_23
    C1 0.010(4) 0.012(4) 0.014(3) -0.003(3) -0.002(3) -0.002(3)
    C2 0.009(3) 0.014(4) 0.017(3) -0.003(3) 0.000(3) 0.002(4)
    C3 0.017(4) 0.018(4) 0.010(3) 0.002(4) 0.001(3) 0.003(4)
    C4 0.010(4) 0.017(4) 0.016(4) -0.001(3) -0.006(3) -0.001(3)
    C5 0.010(3) 0.017(4) 0.014(3) -0.001(3) -0.003(3) 0.005(3)
    N1 0.016(3) 0.013(3) 0.011(3) 0.003(3) 0.001(2) 0.002(3)
    N2 0.014(3) 0.014(4) 0.013(3) 0.006(3) -0.003(2) 0.005(3)
    O1 0.019(3) 0.021(3) 0.013(2) 0.007(3) -0.004(2) -0.005(2)
    Br1 0.0136(3) 0.0172(4) 0.0134(3) 0.0003(3) -0.0008(3) -0.0018(3)
    Br2 0.0166(4) 0.0195(4) 0.0120(3) -0.0024(4) 0.0007(3) 0.0008(4)
_geom_special_details
;
 All esds (except the esd in the dihedral angle between two l.s. planes)
 are estimated using the full covariance matrix.  The cell esds are taken
 into account individually in the estimation of esds in distances, angles
 and torsion angles; correlations between esds in cell parameters are only
 used when they are defined by crystal symmetry.  An approximate (isotropic)
 treatment of cell esds is used for estimating esds involving l.s. planes.
;
loop_
    _geom_bond_atom_site_label_1
    _geom_bond_atom_site_label_2
    _geom_bond_site_symmetry_2
    _geom_bond_distance
    _geom_bond_publ_flag
    C1 O1 . 1.427(8) ?
    C1 C5 . 1.516(10) ?
    C1 C2 . 1.517(9) ?
    C1 H1 . 1.0000 ?
    C2 N1 . 1.491(8) ?
    C2 H2A . 0.9900 ?
    C2 H2B . 0.9900 ?
    C3 N1 . 1.502(9) ?
    C3 C4 . 1.503(10) ?
    C3 H3A . 0.9900 ?
    C3 H3B . 0.9900 ?
    C4 N2 . 1.498(8) ?
    C4 H4A . 0.9900 ?
    C4 H4B . 0.9900 ?
    C5 N2 . 1.490(9) ?
    C5 H5A . 0.9900 ?
    C5 H5B . 0.9900 ?
    N1 H1N . 0.883(13) ?
    N1 H2N . 0.882(13) ?
    N2 H3N . 0.879(13) ?
    N2 H4N . 0.884(13) ?
    O1 H1O . 0.839(13) ?
loop_
    _geom_angle_atom_site_label_1
    _geom_angle_atom_site_label_2
    _geom_angle_atom_site_label_3
    _geom_angle_site_symmetry_1
    _geom_angle_site_symmetry_3
    _geom_angle
    _geom_angle_publ_flag
    O1 C1 C5 . . 111.9(6) ?
    O1 C1 C2 . . 108.4(5) ?
    C5 C1 C2 . . 116.5(6) ?
    O1 C1 H1 . . 106.5 ?
    C5 C1 H1 . . 106.5 ?
    C2 C1 H1 . . 106.5 ?
    N1 C2 C1 . . 114.2(5) ?
    N1 C2 H2A . . 108.7 ?
    C1 C2 H2A . . 108.7 ?
    N1 C2 H2B . . 108.7 ?
    C1 C2 H2B . . 108.7 ?
    H2A C2 H2B . . 107.6 ?
    N1 C3 C4 . . 113.9(6) ?
    N1 C3 H3A . . 108.8 ?
    C4 C3 H3A . . 108.8 ?
    N1 C3 H3B . . 108.8 ?
    C4 C3 H3B . . 108.8 ?
    H3A C3 H3B . . 107.7 ?
    N2 C4 C3 . . 111.7(6) ?
    N2 C4 H4A . . 109.3 ?
    C3 C4 H4A . . 109.3 ?
    N2 C4 H4B . . 109.3 ?
    C3 C4 H4B . . 109.3 ?
    H4A C4 H4B . . 107.9 ?
    N2 C5 C1 . . 114.2(6) ?
    N2 C5 H5A . . 108.7 ?
    C1 C5 H5A . . 108.7 ?
    N2 C5 H5B . . 108.7 ?
    C1 C5 H5B . . 108.7 ?
    H5A C5 H5B . . 107.6 ?
    C2 N1 C3 . . 119.3(6) ?
    C2 N1 H1N . . 106(4) ?
    C3 N1 H1N . . 103(5) ?
    C2 N1 H2N . . 110(5) ?
    C3 N1 H2N . . 113(5) ?
    H1N N1 H2N . . 104(7) ?
    C5 N2 C4 . . 115.9(6) ?
    C5 N2 H3N . . 108(5) ?
    C4 N2 H3N . . 107(5) ?
    C5 N2 H4N . . 106(5) ?
    C4 N2 H4N . . 111(4) ?
    H3N N2 H4N . . 109(7) ?
    C1 O1 H1O . . 94(5) ?
loop_
    _geom_torsion_atom_site_label_1
    _geom_torsion_atom_site_label_2
    _geom_torsion_atom_site_label_3
    _geom_torsion_atom_site_label_4
    _geom_torsion_site_symmetry_1
    _geom_torsion_site_symmetry_2
    _geom_torsion_site_symmetry_3
    _geom_torsion_site_symmetry_4
    _geom_torsion
    _geom_torsion_publ_flag
    O1 C1 C2 N1 . . . . -44.8(8) ?
    C5 C1 C2 N1 . . . . 82.5(8) ?
    N1 C3 C4 N2 . . . . 88.3(7) ?
    O1 C1 C5 N2 . . . . 55.6(8) ?
    C2 C1 C5 N2 . . . . -69.9(8) ?
    C1 C2 N1 C3 . . . . -35.3(9) ?
    C4 C3 N1 C2 . . . . -39.4(8) ?
    C1 C5 N2 C4 . . . . 55.1(8) ?
    C3 C4 N2 C5 . . . . -75.7(7) ?
loop_
    _geom_hbond_atom_site_label_D
    _geom_hbond_atom_site_label_H
    _geom_hbond_atom_site_label_A
    _geom_hbond_site_symmetry_A
    _geom_hbond_distance_DH
    _geom_hbond_distance_HA
    _geom_hbond_distance_DA
    _geom_hbond_angle_DHA
    O1 H1O Br2 . 0.839(13) 2.41(2) 3.244(4) 170(8)
    N1 H1N Br1 . 0.883(13) 2.36(2) 3.230(6) 167(7)
    N1 H2N Br2 4_466 0.882(13) 2.79(6) 3.323(6) 120(5)
    N2 H3N Br1 3_645 0.879(13) 2.69(5) 3.422(6) 142(6)
    N2 H4N Br1 2_565 0.884(13) 2.55(3) 3.355(6) 153(6)
_shelx_space_group_comment
;
The symmetry employed for this shelxl refinement is uniquely defined
by the following loop, which should always be used as a source of
symmetry information in preference to the above space-group names.
They are only intended as comments.
;
_shelx_estimated_absorpt_T_min     0.236
_shelx_estimated_absorpt_T_max     0.849
_shelx_hkl_file
;
   1   0   0    7.00    4.50
  -1   0   0    5.30    4.30
   2   0   0 9487.25  473.25
  -2   0   0 9510.35  472.85
  -3   0   0   -2.30    8.10
   3   0   0    0.70    8.80
   4   0   0  277.57   30.80
  -4   0   0  216.88   25.50
   4   0   0  222.18   26.80
  -5   0   0    3.20   11.40
   5   0   0   -6.30   13.50
   6   0   0   -4.40   15.70
   7   0   0   -6.90   18.50
   8   0   0 1396.06  100.09
   9   0   0  -10.80   23.10
  10   0   0  894.91   92.79
   0   1   0    1.40    5.20
   0  -1   0    4.30    5.10
   1  -1   0    9.90    6.40
   1   1   0    2.90    7.30
  -1   1   0    1.90    6.00
   1   1   0   -1.20    7.40
  -1  -1   0    0.60    6.40
  -1  -1   0   -0.40    7.20
   2   1   0 3276.87  167.18
   2  -1   0 3263.67  166.38
  -2   1   0 3185.68  165.58
   2   1   0 3183.08  166.88
  -3   1   0  486.45   35.20
   3  -1   0  524.05   35.90
   3   1   0  481.95   36.20
   3   1   0  486.35   36.70
  -4   1   0   11.10   11.50
   4   1   0    6.70   13.50
   4  -1   0    9.20   11.10
  -5   1   0  640.34   46.80
   5   1   0  636.84   51.89
   6   1   0 1900.91  112.29
  -6   1   0 1689.93  102.89
   7   1   0 1268.67   92.69
   7  -1   0 1362.16   93.29
   8  -1   0  471.45   59.49
   8   1   0  551.24   63.29
   9   1   0  445.26   64.09
   9  -1   0  362.26   55.99
  10  -1   0   21.90   31.60
   0   2   0 1213.68   71.29
   0  -2   0 1214.68   70.49
   1   2   0 9575.44  488.95
   1   2   0 9643.44  489.15
  -1   2   0 9999.00  488.55
  -1  -2   0 9751.02  489.15
   2  -2   0 1072.39   64.59
   2   2   0 1086.89   66.39
   2   2   0 1109.79   68.29
  -2   2   0 1123.49   64.89
  -3   2   0  235.68   26.10
   3  -2   0  196.68   25.20
   3   2   0  210.18   26.90
   3   2   0  282.27   33.70
  -4   2   0 3214.68  173.58
   4   2   0 3150.98  182.58
   4   2   0 3414.26  178.88
   5   2   0  414.26   45.70
   5   2   0  339.47   45.10
  -5   2   0  391.96   37.80
   6   2   0 1122.99   86.39
  -6   2   0 1303.57   80.19
   6   2   0 1384.76   97.69
   7   2   0   88.99   29.70
   8   2   0  116.59   35.60
   8  -2   0  127.39   34.20
   9   2   0  962.50   96.89
   9  -2   0  997.80   86.59
   0   3   0    7.70   14.10
  -1   3   0 1144.99   73.39
  -1  -3   0 1231.08   74.49
   1   3   0 1210.38   74.79
   1   3   0 1155.48   74.89
   2   3   0  389.66   38.70
  -2  -3   0  327.17   35.50
   2   3   0  343.87   37.70
  -2   3   0  387.06   34.20
   3   3   0 1086.69   74.49
   3   3   0 1004.90   71.99
  -3   3   0 1215.98   71.49
  -4   3   0   71.39   19.00
   4   3   0  105.59   24.80
   4   3   0   55.59   21.90
   5   3   0   76.99   25.60
   5   3   0   87.89   26.70
  -5   3   0   89.59   21.50
  -6   3   0  528.45   46.50
   6   3   0  588.54   65.19
   6   3   0  610.94   62.29
   7   3   0  365.36   52.59
   8   3   0  245.48   48.30
   9   3   0  203.38   48.20
   0   4   0 2715.33  155.78
  -1   4   0   62.09   22.10
  -1  -4   0   64.59   21.70
   1   4   0   60.19   22.00
   2   4   0   63.89   23.30
  -2   4   0   55.59   18.80
   2   4   0   46.00   18.20
  -2  -4   0   72.89   22.30
   3   4   0 2880.41  164.88
   3   4   0 2817.22  163.98
  -3   4   0 2903.81  160.88
   4   4   0 3397.36  188.98
   4   4   0 3237.08  190.58
  -4   4   0 3334.07  183.58
   5   4   0 3956.40  220.58
  -5   4   0 3949.00  212.78
   5   4   0 3775.52  223.18
   6   4   0 1023.80   80.99
  -6   4   0  938.31   72.19
   7   4   0  448.56   59.99
   8   4   0   49.20   30.30
   9   4   0  112.59   38.90
   0   5   0   24.30   19.80
   0  -5   0   26.60   19.20
  -1  -5   0   66.09   22.90
   1   5   0   33.00   21.10
  -1   5   0   64.29   26.20
  -2   5   0 3092.69  176.98
   2   5   0 3070.09  178.48
  -2  -5   0 3030.60  176.18
   2   5   0 3067.79  177.58
  -3  -5   0    6.40   18.60
  -3   5   0   18.90   18.60
   3   5   0  -14.00   18.70
   3   5   0    0.80   14.40
   4   5   0  558.84   61.09
  -4   5   0  615.84   54.69
   4   5   0  570.44   63.69
   5   5   0  243.88   44.00
  -5   5   0  174.18   33.50
   5   5   0  179.18   37.30
   6   5   0  118.69   35.80
   7   5   0   81.99   35.00
   8   5   0   19.00   30.50
   9   5   0  -41.00   28.80
   0   6   0 1271.27   96.09
   0  -6   0 1235.88   89.39
  -1   6   0  900.81   77.89
   1   6   0 1044.60   81.69
  -1  -6   0  899.21   72.09
   2   6   0  156.98   37.30
  -2  -6   0  141.99   32.70
  -2   6   0  105.79   29.10
  -3   6   0 1913.31  123.99
   3   6   0 1796.52  124.29
  -3  -6   0 1912.21  125.99
   3   6   0 1909.41  127.49
  -4   6   0 1185.48   85.49
   4   6   0  944.41   84.59
   4   6   0 1060.59   85.29
  -5   6   0 1980.70  126.19
   5   6   0 1893.41  133.59
   6   6   0  301.47   52.09
   7   6   0  373.86   63.49
   8   6   0  102.29   43.40
   0   7   0   -0.10   24.50
   0  -7   0  -10.50   20.00
  -1  -7   0  462.25   55.29
   1   7   0  667.33   76.79
  -1   7   0  399.06   56.69
   2   7   0    3.50   23.80
  -2  -7   0   14.30   23.40
  -2   7   0   18.50   23.20
   3   7   0  350.96   55.29
  -3  -7   0  312.77   49.90
  -3   7   0  278.37   47.30
   4   7   0  156.08   43.00
  -4   7   0  136.89   36.40
  -5   7   0   48.00   27.40
   5   7   0   -5.50   27.10
   6   7   0  663.23   84.09
   7   7   0  109.59   45.20
   8   7   0  309.67   66.89
   0  -8   0  725.53   74.79
   0   8   0  611.84   76.09
   1   8   0 3532.95  224.38
  -1   8   0 3815.32  225.08
  -1  -8   0 3590.54  215.68
  -2   8   0  517.75   71.19
  -2  -8   0  514.35   65.49
   2   8   0  439.36   65.89
  -3   8   0   33.00   30.50
  -3  -8   0   16.50   28.60
   3   8   0   68.39   37.60
   4   8   0  680.83   84.29
  -4   8   0  504.25   70.49
   5   8   0   18.90   33.10
   6   8   0  136.39   51.39
   7   8   0  301.27   69.49
   0  -9   0   26.30   25.80
   0   9   0  -10.60   29.30
   1   9   0   81.49   42.60
  -1  -9   0  104.09   36.00
  -1   9   0  224.48   52.89
   1  -9   0  144.99   36.40
  -2   9   0  202.18   48.40
   2   9   0  130.49   48.90
  -2  -9   0  165.98   45.30
   3   9   0  208.48   54.19
  -3   9   0  163.68   48.50
   4   9   0   27.00   38.10
  -4   9   0  -16.70   29.40
   5   9   0  340.67   69.79
   6   9   0  240.58   57.69
   0 -10   0 2848.31  180.78
   0  10   0 2697.23  193.08
   1 -10   0  -13.90   24.20
   1  10   0   -5.00   37.50
  -1  10   0    9.50   35.30
  -1 -10   0   17.10   29.70
   2  10   0  971.30  112.59
   2 -10   0  678.73   83.79
  -2  10   0  658.13   89.39
   3  10   0   81.39   44.30
  -3  10   0   59.19   40.70
   4  10   0  -19.90   33.00
   5  10   0  294.97   68.69
   0  11   0   -4.10   35.40
  -1  11   0   26.10   42.40
   1  11   0  -25.40   35.50
   2  11   0  157.58   58.49
  -2  11   0  111.99   49.50
  -3  11   0  -27.60   35.50
   3  11   0   38.60   44.90
   4  11   0   -6.00   38.20
   0  12   0   13.60   44.70
   1  12   0  135.89   58.79
  -1  12   0  258.57   65.49
   0   0  -1    0.90    2.40
   0   0   1    0.20    2.30
   0   0  -1    4.70    2.70
   1   0   1   89.19   12.00
  -1   0  -1   87.79   12.50
   2   0  -1  254.47   18.00
   2   0   1  285.77   26.10
  -2   0  -1  237.48   23.80
   3   0   1 2422.56  138.29
   3   0  -1 2614.64  131.29
  -3   0  -1 2461.85  135.69
   4   0  -1  149.88   20.40
   4   0   1  123.59   23.10
  -4   0  -1  151.88   23.20
   4   0  -1  106.39   17.50
   5   0  -1 3446.56  177.58
   5   0   1 3210.78  183.08
   5   0  -1 3348.26  178.48
  -5   0  -1 3190.78  179.08
   6   0  -1  503.35   44.50
  -6   0  -1  454.45   46.50
   6   0   1  396.96   48.40
   7   0  -1   54.59   23.50
   7   0   1   54.99   26.80
   8   0  -1  195.98   37.20
   8   0   1  211.58   41.30
   9   0  -1   81.69   32.10
   9   0   1   94.79   36.50
  10   0   1   19.90   33.50
  10   0  -1   41.90   31.70
   0  -1   1  164.38   15.40
   0  -1  -1  195.48   15.70
   0   1  -1  194.18   16.50
   0   1   1  184.58   15.70
   0  -1  -1  184.98   12.00
   0   1   1  185.78   12.40
  -1   1   1 1370.46   77.79
   1   1  -1 1296.77   81.79
   1   1  -1 1281.37   78.99
  -1  -1  -1 1370.46   81.59
  -1  -1  -1 1274.27   80.59
  -1   1  -1 1755.52   82.29
   1   1   1 1740.43   82.39
  -1  -1   1 1832.52   84.49
   1  -1  -1 1784.82   79.19
   2  -1   1 2466.45  123.59
   2   1  -1 2338.37  120.09
  -2  -1  -1 2269.67  123.99
  -2   1   1 2342.47  117.69
   2   1  -1 2355.46  125.39
   2   1   1 2132.89  122.99
   2   1   1 2333.27  123.99
   2  -1  -1 2264.77  118.69
  -2   1  -1 2253.57  122.69
  -2  -1   1 2287.87  118.89
  -3   1   1 3795.12  184.68
   3   1  -1 3597.24  194.98
   3   1  -1 3748.32  188.08
  -3  -1  -1 3596.64  191.78
   3   1  -1 3551.44  187.58
   3  -1  -1 3586.14  186.68
   3   1   1 3581.64  191.68
  -3   1  -1 3521.55  190.38
  -4   1   1  331.07   25.70
  -4  -1  -1  323.77   35.20
   4   1  -1  347.27   29.70
   4   1  -1  333.27   32.00
  -4   1  -1  285.07   32.60
   4   1   1  376.96   39.00
   4  -1  -1  250.27   28.50
   5   1  -1 1231.78   77.79
  -5   1   1 1090.19   71.29
   5   1  -1 1309.67   80.19
   5  -1  -1 1327.97   78.19
   5   1   1 1328.47   85.09
  -5   1  -1 1476.15   82.89
   6   1  -1  128.49   26.30
   6   1   1  109.29   29.20
  -6   1  -1  123.49   26.40
   7  -1   1 1568.74  109.59
   7   1  -1 1684.93  106.89
   7   1   1 1641.74  111.29
   7  -1  -1 1605.64  104.39
   8   1  -1  186.48   37.30
   8  -1   1  104.19   34.40
   8  -1  -1  150.08   34.50
   8   1   1  187.58   42.80
   9   1  -1  405.96   56.09
   9  -1   1  393.26   60.89
   9   1   1  312.97   56.09
   9  -1  -1  291.67   48.40
   0   2   1  735.13   48.00
   0  -2  -1  738.03   44.20
   0  -2  -1  743.03   47.40
   0   2  -1  719.43   48.30
  -1   2   1 2627.84  133.29
  -1  -2  -1 2501.65  132.09
   1   2  -1 2571.84  134.49
   1   2  -1 2597.44  136.59
   1   2   1 2407.56  131.69
  -1   2  -1 2520.25  134.49
  -1  -2   1 2505.45  136.39
   1  -2  -1 2480.65  132.89
   1   2   1 2330.97  133.69
   2   2  -1  628.14   43.30
   2   2  -1  641.44   47.10
  -2   2   1  608.54   40.30
   2   2   1  689.53   46.00
   2   2   1  675.73   46.10
  -2  -2   1  622.84   46.90
  -2   2  -1  659.03   44.30
   2  -2  -1  628.34   41.30
   3   2  -1  272.27   29.30
  -3   2   1  301.07   25.00
   3   2  -1  326.87   36.00
  -3   2  -1  298.87   32.30
   3   2   1  222.18   30.40
   3  -2  -1  265.57   27.30
   4   2  -1 3250.37  191.08
  -4   2   1 3234.38  178.48
   4   2  -1 3452.55  184.98
   4   2   1 3556.54  189.08
   4  -2  -1 3456.15  182.28
  -4   2  -1 3662.93  185.68
   5   2  -1  130.49   25.10
   5   2  -1  122.79   30.50
  -5   2   1   85.49   17.00
   5   2   1  146.99   29.50
  -5   2  -1  167.58   27.80
   6   2  -1  475.25   58.49
   6   2  -1  433.66   50.29
  -6   2  -1  532.55   51.59
   6   2   1  566.44   59.09
   7   2  -1  354.26   48.90
   7   2   1  384.16   53.49
   8   2  -1  374.26   51.69
   8  -2   1  218.98   45.20
   8  -2  -1  236.98   40.70
   8   2   1  313.37   50.29
   9  -2   1  315.47   56.09
   9   2  -1  416.06   59.29
   9  -2  -1  323.17   51.99
   9   2   1  304.47   56.49
   0   3   1 2511.75  138.89
   0   3  -1 2402.06  138.79
   0  -3  -1 2547.05  134.79
  -1  -3  -1 2571.64  136.19
   1   3  -1 2552.04  139.69
  -1   3   1 2505.65  138.69
   1   3   1 2340.47  138.79
  -1   3  -1 2536.35  139.29
   1   3   1 2515.05  136.59
  -1  -3   1 2524.55  141.79
  -2   3   1 4231.78  218.18
   2   3  -1 4144.09  220.28
   2   3  -1 4322.27  223.78
   2   3   1 3993.40  220.78
   2   3   1 4115.29  219.78
  -2   3  -1 4014.40  219.78
  -2  -3   1 4257.17  224.08
   3   3  -1 1209.18   75.89
   3   3  -1 1139.29   77.89
  -3   3   1 1260.47   71.49
  -3   3  -1 1103.59   74.39
   3   3   1 1152.28   77.29
   3   3   1 1096.09   76.39
   4   3  -1  392.96   46.20
   4   3  -1  371.86   41.20
  -4   3   1  373.86   34.60
   4   3   1  377.06   43.90
  -4   3  -1  403.56   42.10
   4   3   1  517.65   53.09
  -5   3   1  433.26   38.90
   5   3  -1  486.15   50.39
   5   3  -1  531.45   57.79
   5   3   1  516.55   54.79
   5   3   1  509.35   56.29
  -5   3  -1  543.55   46.70
   6   3  -1 1979.10  130.59
   6   3  -1 1871.61  121.09
   6   3   1 1996.30  132.09
  -6   3  -1 1874.31  116.99
   6   3   1 1923.81  126.09
   7   3  -1  117.29   32.80
   7   3   1   80.19   32.60
   8   3  -1  723.23   76.19
   8   3   1  583.84   75.89
   9   3  -1   62.99   34.80
   9  -3   1  100.69   37.70
   9   3   1   82.59   37.90
   0   4  -1 4689.23  246.68
   0  -4  -1 4600.94  239.98
   0   4   1 4349.16  244.28
  -1  -4  -1 1273.07   77.49
  -1   4   1 1278.37   81.89
   1   4  -1 1179.68   81.79
  -1  -4   1 1284.57   82.79
  -1   4  -1 1090.69   79.89
   1   4   1 1169.78   81.49
  -2  -4  -1 1049.20   71.99
   2   4  -1 1035.40   74.19
   2   4  -1  896.41   72.59
  -2   4   1 1189.38   73.29
   2   4   1 1082.69   71.19
  -2   4  -1 1125.09   74.99
   2   4   1 1065.99   74.09
  -2  -4   1 1017.90   74.19
  -3   4   1  594.54   48.40
   3   4  -1  543.15   55.29
   3   4  -1  581.24   59.09
   3   4   1  575.54   50.89
  -3  -4   1  587.34   59.19
  -3   4  -1  676.13   52.69
   3   4   1  629.14   54.49
   4   4  -1   82.89   28.20
  -4   4   1   67.69   19.60
   4   4  -1   97.29   25.70
  -4   4  -1   60.39   21.70
   4   4   1   75.79   24.20
   4   4   1   47.80   22.50
  -5   4   1  163.98   27.30
   5   4  -1  180.58   33.20
   5   4  -1  177.78   35.50
   5   4   1  158.98   35.60
  -5   4  -1  155.38   29.80
   5   4   1  173.38   37.60
   6   4  -1   41.90   26.10
   6   4   1   26.00   27.80
  -6   4  -1   22.10   18.60
   7   4  -1  299.97   49.00
   7   4   1  317.27   54.39
   8   4  -1  643.74   73.99
   8   4   1  654.03   80.29
   9   4  -1  497.85   70.09
   9   4   1  582.24   81.09
   0   5   1 1300.37   93.59
   0   5  -1 1309.67   93.99
   0  -5  -1 1448.16   88.79
  -1   5   1  736.93   63.89
   1   5  -1  754.12   65.39
  -1  -5  -1  695.83   57.89
  -1  -5   1  818.32   65.89
   1   5   1  860.21   66.59
  -1   5  -1  880.11   67.29
  -2  -5  -1 2275.67  129.39
  -2   5   1 2062.49  129.19
   2   5  -1 1980.40  130.09
  -2   5  -1 2123.19  131.39
   2   5   1 2143.49  128.69
   2   5   1 2087.69  131.39
  -2  -5   1 2190.68  133.89
   3   5  -1 1132.39   80.89
  -3   5   1 1153.98   76.49
   3   5  -1 1009.80   80.19
   3   5   1 1058.39   77.29
  -3   5  -1 1007.30   76.89
  -3  -5   1  942.61   78.79
   3   5   1 1007.70   79.49
   4   5  -1 1555.64  101.79
   4   5  -1 1373.16  100.79
  -4   5   1 1477.35   93.09
  -4   5  -1 1370.26   96.49
   4   5   1 1334.67   99.59
   4   5   1 1373.76   98.69
  -5   5   1  550.64   48.70
   5   5  -1  487.55   60.39
   5   5  -1  519.55   64.59
  -5   5  -1  432.56   53.59
   5   5   1  660.63   70.79
   5   5   1  523.15   61.59
   6   5  -1  381.36   54.79
   6   5   1  544.55   68.29
  -6   5  -1  491.15   55.39
   7   5  -1 1087.49   93.99
   7   5   1 1096.09   95.69
   8   5  -1   68.99   36.00
   8   5   1   34.50   35.70
   9   5  -1  144.99   49.00
   9   5   1   90.99   44.30
   0  -6   1 2065.49  130.59
   0   6  -1 1987.10  131.09
   0  -6  -1 2000.10  122.19
   0   6   1 1879.71  129.99
  -1   6   1 1119.39   81.89
  -1  -6  -1 1047.70   72.39
   1   6  -1  919.41   78.89
  -1  -6   1  819.62   73.99
  -1   6  -1  782.32   74.69
   1   6   1  919.31   78.39
  -2  -6  -1  696.33   61.29
   2   6  -1  806.72   70.79
  -2   6   1  768.92   66.89
  -2   6  -1  654.63   73.29
  -2  -6   1  713.93   74.29
   2   6   1  674.73   73.39
  -3   6   1  241.98   40.70
   3   6  -1  235.08   43.70
   3   6  -1  255.67   45.00
   3   6   1  389.76   54.89
  -3   6  -1  293.47   45.20
   3   6   1  278.77   42.20
  -3  -6   1  417.76   53.69
   4   6  -1  337.37   50.49
  -4   6   1  282.17   41.60
   4   6  -1  352.46   51.89
  -4   6  -1  219.48   41.30
   4   6   1  313.97   46.10
   4   6   1  245.28   45.90
   5   6  -1  394.76   57.09
  -5   6   1  350.56   46.20
  -5   6  -1  385.86   53.39
   5   6   1  355.66   56.69
   6   6  -1  153.18   40.50
   6   6   1   93.29   36.40
   7   6  -1  196.38   47.80
   7   6   1  213.68   54.09
   8   6  -1  362.36   65.39
   8   6   1  341.57   66.59
   0   7  -1  684.43   80.49
   0  -7  -1  720.93   62.39
   0   7   1  733.73   81.79
   0  -7   1  718.33   76.69
  -1   7   1  460.15   63.99
   1   7  -1  329.77   52.89
  -1  -7  -1  356.26   47.80
  -1  -7   1  364.96   53.69
   1   7   1  377.06   58.29
  -1   7  -1  331.17   54.69
   2   7  -1 1354.86  103.89
  -2  -7  -1 1278.87   94.59
  -2   7   1 1260.47   99.69
   2   7   1 1504.55  106.39
  -2  -7   1 1236.48  100.19
  -2   7  -1 1303.57  102.99
  -3   7   1  764.02   78.79
   3   7  -1  520.65   70.29
  -3  -7  -1  596.64   67.89
  -3   7  -1  554.84   67.89
   3   7   1  737.23   80.19
  -3  -7   1  714.83   75.99
   4   7  -1  443.76   63.29
  -4   7   1  491.55   60.19
   4   7   1  394.96   56.99
  -4   7  -1  318.67   53.29
   4   7   1  338.27   56.79
  -4  -7   1  306.47   52.89
   5   7  -1  149.19   43.60
   5   7   1   70.89   36.50
  -5   7  -1  100.59   36.10
   6   7  -1  706.33   85.29
   6   7   1  522.85   76.39
   7   7  -1   40.70   38.50
   7   7   1   78.99   41.70
   8   7  -1  292.87   65.19
   8   7   1  290.87   65.89
   0  -8  -1   84.89   28.40
   0  -8   1   79.59   32.50
   0   8  -1  119.59   41.00
   0   8   1   70.09   34.60
  -1   8   1  151.78   42.30
   1   8  -1  176.78   45.30
  -1  -8  -1  182.28   36.80
   1  -8  -1  169.68   36.70
  -1   8  -1  233.08   50.99
  -1  -8   1  171.78   41.00
   1   8   1  120.89   40.70
  -2  -8  -1  172.38   38.60
  -2   8   1  134.59   41.30
   2   8  -1  234.88   51.69
  -2  -8   1  134.39   39.10
   2   8   1   98.89   38.00
  -2   8  -1  107.29   38.50
  -3   8   1  143.79   41.90
   3   8  -1  116.39   41.10
  -3  -8  -1  121.69   35.30
  -3  -8   1  104.29   38.00
  -3   8  -1  143.39   40.80
   3   8   1  116.79   42.30
   4   8  -1 1145.29  106.69
  -4   8   1 1345.07  103.99
   4   8   1 1238.08  107.89
  -4   8  -1 1206.48  104.29
   5   8  -1  226.88   52.59
  -5   8  -1  168.58   45.50
   5   8   1  278.87   60.39
   6   8  -1  350.46   65.69
   6   8   1  251.17   58.39
   7   8  -1  149.79   49.50
   7   8   1  171.28   53.29
   0   9  -1  457.75   73.89
   0   9   1  470.95   72.69
   0  -9   1  409.66   59.29
   0  -9  -1  279.07   47.80
   1   9  -1  681.13   87.39
   1  -9   1  746.43   82.89
  -1  -9  -1  509.05   63.69
  -1   9   1  555.04   76.79
  -1  -9   1  582.84   71.19
   1  -9  -1  813.72   76.29
   1   9   1  476.85   73.39
  -1   9  -1  516.45   73.49
  -2  -9  -1  682.43   76.89
   2   9  -1  861.81  101.49
  -2   9   1  908.01  100.49
   2   9   1  736.53   90.59
  -2   9  -1  850.31   98.59
  -2  -9   1  800.22   88.99
  -3  -9  -1  302.67   51.99
   3   9  -1  278.77   59.39
  -3   9   1  311.77   62.39
  -3   9  -1  286.17   57.39
   3   9   1  266.17   58.79
   4   9  -1  206.88   54.49
  -4   9  -1  194.18   52.69
   4   9   1  221.38   55.79
   5   9  -1   61.79   41.00
   5   9   1    7.50   36.10
   6   9  -1  140.29   53.09
   6   9   1   85.59   45.00
   0  10   1  145.09   52.29
   0 -10  -1  173.98   42.00
   0  10  -1  162.48   51.19
   1  10  -1   35.60   38.60
  -1 -10  -1   65.79   33.40
  -1  10   1   70.39   40.40
  -1  10  -1   52.99   38.00
   1 -10  -1   -1.40   25.30
   1  10   1  -13.40   35.20
   2  10  -1   13.00   34.30
  -2  10   1   13.50   34.70
   2  10   1  111.19   48.40
  -2  10  -1   48.80   40.60
   2 -10  -1   44.60   30.40
   3  10  -1  745.43  102.19
  -3  10   1  642.44   88.99
  -3  10  -1  625.84   89.59
   3  10   1  771.92   97.49
   4  10  -1  -43.70   30.40
   4  10   1  -28.50   32.80
  -4  10  -1   18.20   36.40
   5  10  -1  632.64   97.29
   5  10   1  850.41  109.79
   0  11  -1    6.20   40.40
   0  11   1  -43.80   35.50
  -1  11   1  539.65   86.39
   1  11  -1  441.76   82.89
   1  11   1  472.95   80.89
  -1  11  -1  829.22  101.99
  -2  11   1   39.20   41.80
   2  11  -1   -6.90   35.70
  -2  11  -1   36.00   39.70
   2  11   1  -42.00   30.60
   3  11  -1  542.55   91.19
  -3  11  -1  493.75   81.89
   4  11  -1   -4.40   39.30
   4  11   1   20.30   43.30
   0  12   1   16.80   43.80
   0  12  -1   62.59   45.60
   0   0   2   36.10    8.00
   0   0  -2   58.09    8.90
   0   0  -2   43.20    8.10
   0   0   2   31.20    7.30
   1   0  -2   60.49   10.90
  -1   0  -2   52.29   13.20
  -1   0   2   45.00    9.40
   1   0   2   39.20   11.40
   1   0   2   61.69   12.80
  -2   0  -2  672.33   46.50
   2   0  -2  703.33   44.80
   3   0  -2 1938.31  103.99
   3   0   2 2059.99  114.69
  -3   0  -2 2066.69  113.99
   4   0  -2 2076.29  108.99
  -4   0  -2 2007.40  118.19
   4   0  -2 1981.60  108.89
   4   0   2 2051.69  119.59
   5   0   2  153.28   30.70
   5   0  -2  147.99   22.10
   5   0  -2  138.29   20.30
  -5   0  -2  122.09   27.50
   6   0  -2  264.77   35.90
   6   0   2  238.68   38.70
   6   0  -2  256.37   32.90
  -6   0  -2  243.88   35.70
  -7   0  -2   17.10   18.00
   7   0   2   -7.20   20.70
   7   0  -2    5.60   16.50
   8   0   2  254.57   47.40
   8   0  -2  313.77   43.00
   9   0  -2  366.66   51.19
   9   0   2  287.77   56.79
   0   1   2  355.96   23.30
   0  -1   2  331.07   23.50
   0  -1  -2  295.67   23.10
   0  -1  -2  321.87   23.40
   0   1   2  269.97   22.90
  -1   1   2  393.96   22.60
   1   1  -2  381.66   31.40
  -1  -1  -2  395.96   30.40
   1   1  -2  365.16   26.00
  -1  -1  -2  328.87   28.40
   1  -1   2  335.07   28.20
  -1   1  -2  364.66   28.40
  -1  -1   2  390.76   25.30
   1   1   2  396.56   29.70
  -1  -1   2  360.96   30.00
   1   1   2  403.06   31.20
   1  -1  -2  404.46   24.60
  -2  -1  -2 5821.22  295.27
   2   1  -2 5547.85  295.07
   2   1  -2 5409.66  287.57
   2   1   2 5641.94  294.77
  -2   1  -2 5844.92  294.57
  -2  -1   2 5946.60  285.77
  -2  -1   2 5966.50  295.97
   2  -1  -2 5817.92  286.17
   3   1  -2 1311.77   70.79
  -3  -1  -2 1332.57   79.19
   3   1  -2 1339.77   79.89
  -3   1  -2 1187.38   77.39
   3  -1  -2 1249.68   68.69
   3   1   2 1211.68   78.39
   4   1  -2 3563.04  187.18
   4   1  -2 3538.95  198.98
   4   1  -2 3554.74  187.38
  -4  -1  -2 3596.74  195.38
  -4   1  -2 3619.74  194.98
   4  -1  -2 3657.13  186.28
   4   1   2 3621.74  196.58
   5   1  -2 1232.78   75.39
   5   1  -2 1284.77   76.79
  -5  -1  -2 1287.07   84.39
   5   1  -2 1243.78   87.29
   5  -1  -2 1256.17   74.39
   5   1   2 1185.98   84.19
  -5   1  -2 1217.28   81.89
   6   1  -2 1768.82   99.79
  -6  -1  -2 1654.93  104.79
   6   1  -2 1562.34  111.29
  -6   1  -2 1422.56  101.79
   6   1   2 1652.03  108.69
   7   1  -2  201.18   34.20
   7  -1   2  135.09   35.00
  -7   1  -2  201.28   35.20
   7   1   2  232.48   40.80
   7  -1  -2  173.08   31.10
   8   1  -2  248.88   40.10
   8  -1   2  233.28   47.80
   8  -1  -2  213.58   37.20
   8   1   2  160.08   43.80
   9   1  -2  130.09   36.10
   9  -1   2   52.29   36.20
   9  -1  -2  133.29   34.10
   9   1   2  145.09   42.50
   0   2  -2 1756.22  100.09
   0  -2  -2 1833.12   99.69
   0  -2  -2 1805.42   92.69
   0   2   2 1798.12   99.89
   1   2  -2 1351.46   77.89
  -1   2   2 1389.96   76.69
  -1   2  -2 1308.67   78.09
   1  -2  -2 1308.27   75.69
   1   2   2 1362.06   78.79
  -1  -2   2 1301.17   81.59
   1   2   2 1347.97   74.59
  -2   2   2 2354.06  123.79
   2   2  -2 2321.37  127.99
   2   2  -2 2387.26  134.19
   2   2   2 2335.67  132.09
  -2   2  -2 2348.86  131.29
  -2  -2   2 2401.16  134.09
   2  -2  -2 2507.95  126.39
   3   2  -2 1327.87   84.69
   3   2  -2 1338.47   77.69
   3  -2  -2 1341.27   75.19
   3   2   2 1368.06   84.49
  -3   2  -2 1247.08   81.39
   4   2  -2  379.06   34.50
  -4   2   2  412.86   27.20
   4   2  -2  431.36   47.60
   4  -2  -2  393.26   31.70
   4   2   2  408.66   45.50
  -4   2  -2  349.67   39.60
  -5   2   2 1912.81   98.59
   5   2  -2 1908.41  111.09
   5   2  -2 1819.02  121.59
   5   2  -2 1696.43  108.29
  -5   2  -2 2035.00  116.39
   5  -2  -2 2001.60  108.29
   5   2   2 1828.42  118.19
   6   2  -2   48.60   20.70
   6   2  -2   49.10   24.50
   6   2   2   29.70   23.50
  -6   2  -2   50.79   21.70
   7   2  -2  347.87   45.50
   7   2   2  357.16   52.89
   8  -2   2  164.98   41.50
   8   2  -2  155.98   35.30
   8  -2  -2  132.49   31.30
   8   2   2  154.48   40.40
   9  -2   2  358.06   61.09
   9   2  -2  487.65   62.89
   9  -2  -2  520.65   61.29
   9   2   2  438.76   69.19
   0  -3  -2 6191.48  314.27
   0   3   2 6264.87  322.37
  -1   3   2 2476.95  139.99
  -1  -3  -2 2596.64  135.19
   1   3  -2 2570.14  141.39
   1   3   2 2496.95  140.89
   1   3   2 2689.93  136.19
  -1  -3   2 2129.69  141.89
  -1   3  -2 2645.94  141.99
   2   3  -2 1672.93  108.69
  -2   3   2 1778.62  102.19
   2   3  -2 1735.23  105.69
   2   3   2 1878.41  108.09
   2   3   2 1805.52  104.39
  -2   3  -2 1775.72  106.89
   2  -3  -2 1959.90  104.79
  -2  -3   2 1933.81  112.19
   3   3  -2 2769.22  151.68
   3   3  -2 2624.34  144.49
  -3   3   2 2707.83  138.39
   3   3   2 2574.64  147.09
  -3   3  -2 2368.16  145.19
  -3  -3   2 2544.45  151.58
   3   3   2 2492.75  148.09
   3  -3  -2 2596.74  141.79
   4   3  -2    7.80   16.00
  -4   3   2   24.10   11.20
   4   3  -2   49.99   22.10
   4  -3  -2    4.00   10.40
   4   3   2   18.10   20.10
   4   3   2    8.40   16.30
  -4   3  -2    9.90   15.70
   5   3  -2 1035.60   80.59
   5   3  -2 1039.20   71.79
  -5   3  -2  895.71   71.59
   5   3   2 1023.20   77.39
   5   3   2  979.30   78.39
   5  -3  -2 1042.70   71.59
   6   3  -2   81.09   24.60
   6   3  -2   57.19   31.20
   6   3   2   23.60   22.80
  -6   3  -2   30.60   22.90
   6   3   2   28.80   23.70
   7   3  -2 1170.38   87.09
   7   3   2 1191.08   95.99
   8   3  -2  480.05   61.09
   8   3   2  542.45   72.29
   9  -3   2   79.79   36.90
   9   3  -2   45.20   30.40
   9   3   2   49.00   37.40
   0  -4  -2  507.45   38.90
   0   4  -2  621.54   57.79
   0   4   2  439.46   47.60
  -1   4   2  996.80   69.69
  -1  -4  -2  947.01   61.09
   1   4  -2  903.01   68.89
  -1  -4   2 1064.39   74.89
   1   4   2  855.91   67.29
   1   4   2  951.50   63.29
  -1   4  -2  923.61   68.89
  -2   4   2  136.09   24.30
   2   4  -2   87.79   23.80
   2   4  -2  129.29   29.30
  -2  -4   2  143.39   29.70
   2   4   2   94.19   20.50
  -2   4  -2  180.58   30.60
   2   4   2  137.49   28.00
   3   4  -2  125.19   30.80
   3   4  -2   89.09   24.10
  -3   4   2  122.29   23.30
  -3   4  -2  146.69   30.30
  -3  -4   2  100.89   26.90
   3   4   2  138.89   26.20
   3   4   2   94.39   26.80
  -4   4   2  235.68   28.70
   4   4  -2  217.78   34.00
   4   4  -2  195.38   38.10
  -4   4  -2  181.48   33.80
   4   4   2  183.58   34.00
   4   4   2  211.38   37.10
  -5   4   2  300.57   31.30
   5   4  -2  253.37   39.70
   5   4  -2  317.07   48.50
   5   4   2  294.97   45.90
   5   4   2  355.86   47.80
  -5   4  -2  323.97   44.30
   6   4  -2  470.75   56.19
   6   4   2  454.55   61.19
  -6   4  -2  407.16   50.29
   7   4  -2  400.06   54.79
   7   4   2  406.86   61.19
   8   4  -2  604.24   70.99
   8   4   2  646.54   80.19
   9   4  -2  308.27   56.69
   9   4   2  417.66   70.19
   0  -5  -2  135.09   23.70
   0   5  -2  143.79   31.40
   0   5   2  163.28   33.00
   1   5  -2 3864.11  226.28
  -1  -5  -2 4158.58  217.68
  -1   5   2 4117.99  226.58
  -1   5  -2 4027.40  225.98
   1   5   2 4094.89  226.58
  -1  -5   2 3983.00  228.28
  -2   5   2  642.34   60.69
  -2  -5  -2  822.02   60.39
   2   5  -2  860.31   67.59
   2   5   2  757.32   59.19
  -2  -5   2  686.43   72.39
   2   5   2  769.42   65.19
   3   5  -2  982.90   78.19
  -3   5   2  862.81   67.99
   3   5  -2  842.52   71.99
  -3  -5   2 1047.80   80.99
   3   5   2  928.91   70.29
  -3   5  -2  903.21   73.39
   3   5   2 1014.30   76.99
  -4   5   2  111.19   23.80
   4   5  -2   62.49   26.70
   4   5  -2  106.09   32.20
  -4  -5   2   50.99   25.30
   4   5   2   86.79   29.20
   4   5   2  121.99   29.50
  -4   5  -2  103.89   28.80
   5   5  -2   49.10   26.50
   5   5  -2   62.89   43.30
  -5   5   2   87.79   21.70
   5   5   2   78.89   28.70
   5   5   2   79.29   32.10
  -5   5  -2   70.09   27.30
   6   5  -2  611.84   70.99
   6   5   2  816.42   85.69
  -6   5  -2  756.02   74.49
   7   5  -2  665.83   75.79
   7   5   2  507.15   72.39
   8   5  -2  126.39   41.00
   8   5   2  129.59   45.20
   9   5  -2  448.06   67.29
   9   5   2  495.05   78.19
   0   6  -2 1672.53  114.49
   0   6   2 1607.94  112.19
   0  -6  -2 1588.34  100.79
  -1  -6  -2  908.81   67.19
   1   6  -2  957.40   79.99
  -1   6   2 1063.99   80.49
  -1  -6   2  829.72   85.09
   1   6   2  882.21   76.49
  -1   6  -2  969.30   78.39
   2   6  -2   56.39   28.30
  -2   6   2   42.30   25.30
  -2  -6  -2   86.19   24.10
   2   6   2   94.69   26.20
  -2  -6   2   92.19   30.40
  -2   6  -2   83.19   30.90
   2   6   2   41.30   26.20
  -3   6   2  276.87   41.90
   3   6  -2  192.58   42.60
   3   6   2  241.48   38.20
   3   6   2  175.68   39.00
  -3   6  -2  205.48   40.20
  -3  -6   2  252.47   44.90
  -4   6   2  989.60   74.09
   4   6  -2  919.81   80.79
   4   6  -2  931.41   83.89
   4   6   2  953.80   82.49
   4   6   2  924.31   77.59
  -4  -6   2  994.10   87.39
  -4   6  -2  824.32   77.39
   5   6  -2   30.40   26.20
  -5   6  -2   73.19   30.90
   5   6   2   48.40   29.60
   6   6  -2  477.55   64.49
  -6   6  -2  544.25   64.49
   6   6   2  443.46   65.89
   7   6  -2  281.57   56.09
   7   6   2  200.08   48.60
   8   6  -2  347.97   61.79
   8   6   2  416.46   71.59
   0  -7   2 1134.29   89.19
   0   7   2 1133.99   90.99
   0  -7  -2  912.21   72.89
   0   7  -2  982.20   88.49
  -1   7   2  957.50   81.99
  -1  -7  -2  796.62   67.09
   1   7  -2  673.03   80.19
   1  -7  -2  952.90   68.69
  -1   7  -2  943.41   92.09
   1   7   2  775.32   82.79
  -1  -7   2  957.90   79.69
  -2  -7  -2 1169.08   86.39
   2   7  -2 1265.07   98.59
  -2   7   2 1065.89   93.29
   2   7   2 1170.48   95.69
  -2  -7   2 1175.38   95.49
  -2   7  -2 1276.67   98.89
   3   7  -2 2073.39  142.79
  -3   7   2 2034.90  137.59
   3   7   2 2153.08  137.89
   3   7   2 2165.28  144.89
  -3   7  -2 2060.79  141.59
  -3  -7   2 2050.89  144.59
  -4   7   2  240.78   43.20
   4   7  -2  218.68   49.00
  -4  -7   2  286.07   54.69
   4   7   2  308.97   50.19
  -4   7  -2  245.28   46.80
   4   7   2  285.07   53.99
   5   7  -2 1051.59   96.29
  -5   7  -2 1207.28   97.69
   5   7   2 1108.89  100.59
   6   7  -2   29.10   32.80
   6   7   2   50.79   36.50
   7   7  -2  685.13   88.59
   7   7   2  673.23   90.49
   8   7  -2  156.18   52.89
   8   7   2  157.38   52.39
   0  -8  -2   49.60   24.60
   0  -8   2   34.50   30.80
   0   8  -2   26.40   29.00
   0   8   2   11.80   29.00
  -1   8   2  195.48   45.80
   1   8  -2  243.68   51.49
  -1  -8  -2  274.57   41.50
  -1   8  -2  191.48   48.40
   1   8   2  283.97   55.49
   1  -8  -2  248.48   39.50
  -1  -8   2  241.88   49.30
  -2  -8  -2  383.86   51.69
   2   8  -2  219.18   50.39
  -2   8   2  284.67   53.99
  -2   8  -2  321.37   57.29
   2   8   2  410.56   63.59
  -2  -8   2  374.36   56.19
  -3   8   2  388.36   62.99
   3   8  -2  596.94   78.09
  -3  -8   2  365.56   59.79
   3   8   2  417.46   65.39
  -3   8  -2  450.55   66.39
  -4   8   2  273.67   62.19
   4   8  -2  212.28   49.40
   4   8   2  295.37   59.69
  -4   8  -2  271.27   53.19
   5   8  -2  681.03   86.19
  -5   8  -2  744.73   86.19
   5   8   2  803.02   96.09
   6   8  -2   32.90   37.40
   6   8   2   10.50   34.60
   7   8  -2   77.09   41.40
   7   8   2   53.49   44.40
   0  -9   2   97.69   40.40
   0   9   2   99.59   41.40
   0  -9  -2  116.69   32.60
   0   9  -2   79.69   39.20
   1  -9   2  146.69   41.20
   1   9  -2  201.58   54.99
  -1  -9  -2  175.78   37.80
  -1   9   2  278.47   58.99
  -1  -9   2  166.08   45.30
   1  -9  -2  152.68   35.00
   1   9   2  154.98   46.40
  -1   9  -2  151.48   50.59
  -2   9   2  580.44   77.99
   2   9  -2  535.15   75.19
  -2  -9  -2  501.95   61.99
   2   9   2  498.65   76.09
   2  -9  -2  546.55   62.39
  -2   9  -2  618.94   85.39
  -3   9   2  489.45   70.69
   3   9  -2  466.35   79.89
   3   9   2  661.43   83.29
  -3   9  -2  571.54   80.19
   4   9  -2  844.62   97.09
  -4   9  -2  517.65   79.79
   4   9   2  865.61  102.69
   5   9  -2  306.67   67.39
   5   9   2  316.27   66.29
   6   9  -2  538.85   82.79
   6   9   2  596.54   91.69
   0  10  -2  201.48   54.79
   0 -10  -2  196.88   41.50
   0  10   2  186.78   51.99
  -1  10   2  100.59   39.80
  -1 -10  -2   59.89   32.20
   1  10  -2  313.27   64.09
   1  10   2  167.98   54.59
  -1  10  -2  147.39   48.00
  -2 -10  -2   -7.80   24.10
  -2  10   2   37.10   35.70
   2  10  -2  -29.30   30.60
   2  10   2  -33.80   30.50
  -2  10  -2  -15.50   33.70
   3  10  -2  333.87   70.19
  -3  10  -2  177.38   54.19
   3  10   2  274.07   65.69
   4  10  -2  408.76   75.39
  -4  10  -2  394.26   71.39
   4  10   2  513.75   81.99
   5  10  -2   38.80   41.40
   5  10   2   17.40   40.00
   0  11  -2  314.47   67.39
   0  11   2  242.88   61.39
  -1  11   2  164.48   57.69
   1  11  -2  121.19   51.69
  -1  11  -2  138.79   52.39
   1  11   2  209.88   57.49
   2  11  -2  880.01  111.69
  -2  11   2  830.12  100.89
   2  11   2  602.14   93.19
  -2  11  -2  564.44   88.99
   3  11  -2   61.49   46.10
   3  11   2   42.80   43.70
  -3  11  -2   16.50   42.20
   0   0   3   -3.70    8.10
   0   0   3    4.20    7.10
   0   0  -3    2.20    7.70
  -1   0   3 9053.29  447.56
   1   0  -3 9029.00  449.26
   1   0   3 9147.29  456.35
  -1   0   3 9198.88  447.96
   1   0  -3 8564.94  449.06
   1   0  -3 9256.47  454.85
  -1   0   3 9285.27  453.85
  -2   0  -3 2479.25  137.99
   2   0   3 2615.04  138.79
   2   0  -3 2466.45  134.49
  -3   0  -3  301.37   35.40
   3   0   3  173.48   27.90
   3   0  -3  229.58   27.70
   4   0  -3   52.89   18.70
   4   0  -3   54.99   10.40
  -4   0  -3   57.79   19.80
   4   0   3   76.49   23.30
   4   0  -3   56.49   11.00
   5   0  -3   55.19   13.10
   5   0  -3   73.19   14.80
   5   0  -3   67.99   22.90
   5   0   3   52.99   22.60
  -5   0  -3   57.59   23.30
   6   0  -3  590.44   64.49
  -6   0  -3  550.24   59.79
   6   0   3  620.34   64.49
   6   0  -3  654.53   46.50
   7   0  -3  996.50   70.09
  -7   0  -3 1136.29   82.09
   7   0   3  978.40   86.09
   8   0   3  440.46   63.09
   8   0  -3  421.86   48.90
   9   0  -3 1262.77   90.39
   9   0   3 1236.88  107.69
   0   1  -3  782.52   50.39
   0  -1  -3  907.81   50.59
   0  -1  -3  856.21   51.19
   0   1   3  830.02   50.29
  -1  -1  -3 3655.73  200.18
   1   1  -3 3759.32  195.38
  -1   1   3 3887.11  192.58
   1  -1  -3 3751.52  193.88
  -1  -1   3 3908.71  202.68
  -1   1  -3 3913.61  200.48
   1  -1  -3 3938.81  192.98
   1  -1  -3 3865.21  194.28
  -1  -1   3 3891.31  195.48
   1   1   3 3814.12  199.98
  -2  -1  -3  170.28   24.70
   2   1  -3  203.38   25.70
   2   1  -3  186.18   18.10
  -2   1  -3  234.38   28.60
   2  -1  -3  223.28   21.40
   2  -1  -3  221.08   15.40
   2   1   3  221.58   27.00
  -2  -1   3  221.78   26.50
   3   1  -3 1708.83  101.19
   3   1  -3 1694.53   89.39
  -3  -1  -3 1635.74  101.19
   3  -1  -3 1665.13   86.89
  -3   1  -3 1705.33  100.79
   3   1   3 1680.33  101.39
   4   1  -3  209.58   21.70
  -4  -1  -3  150.88   27.80
   4   1  -3  169.98   20.90
   4   1  -3  184.98   31.00
   4  -1  -3  208.78   18.00
   4   1   3  225.78   33.50
  -4   1  -3  206.28   30.40
   5   1  -3  193.88   24.40
  -5  -1  -3  184.08   33.50
   5   1  -3  190.08   34.20
   5   1  -3  181.18   22.50
   5  -1  -3  151.68   19.80
   5   1   3  140.99   30.90
  -5   1  -3  162.38   31.30
  -6  -1  -3  972.80   73.59
   6  -1   3  920.71   73.69
   6   1  -3  833.42   74.39
   6   1  -3  949.51   61.29
   6   1   3  812.42   72.59
  -6   1  -3  734.33   68.09
  -7  -1  -3  535.05   62.69
   7   1  -3  616.04   49.99
   7  -1   3  453.85   59.79
   7  -1  -3  546.55   46.50
   7   1   3  459.45   59.89
  -7   1  -3  563.64   60.89
   8   1  -3  633.74   62.39
   8  -1   3  749.23   82.69
   8  -1  -3  621.54   55.69
   8   1   3  616.84   77.39
   9   1  -3  188.88   38.90
   9  -1   3  236.78   52.29
   9  -1  -3  220.18   39.10
   9   1   3  253.97   54.99
   0   2  -3 4614.64  244.48
   0   2   3 4704.93  235.08
   0   2   3 4807.62  243.98
   0  -2  -3 4762.32  243.78
   1   2  -3 2694.73  139.99
  -1   2   3 2630.14  138.19
  -1  -2  -3 2701.33  142.69
  -1   2  -3 2571.84  141.59
   1   2   3 2551.34  141.39
   1  -2  -3 2666.23  137.99
  -1  -2   3 2307.67  144.39
  -2  -2  -3 1046.70   69.39
   2   2  -3 1000.20   62.99
   2   2  -3 1057.69   70.29
   2   2   3 1021.60   68.79
  -2  -2   3 1064.19   70.79
  -2   2  -3 1055.29   68.49
   2  -2  -3 1086.79   61.29
   3   2  -3 3330.07  174.68
   3   2  -3 3264.87  183.98
  -3  -2  -3 3415.96  184.48
   3   2   3 3365.56  183.38
   3  -2  -3 3441.06  171.98
  -3   2  -3 3237.08  181.48
  -3  -2   3 3101.69  183.38
   4   2  -3  100.49   19.40
   4   2  -3   72.29   26.40
  -4  -2  -3   59.39   23.30
   4   2   3   82.59   24.00
   4  -2  -3   89.79   15.60
  -4   2  -3   78.09   22.40
  -5  -2  -3 2075.29  130.19
   5   2  -3 1980.60  130.89
   5   2  -3 2101.69  119.79
   5   2  -3 2175.78  119.89
   5  -2  -3 2078.79  116.09
  -5   2  -3 2145.79  129.29
   5   2   3 2169.98  132.19
   6   2  -3    5.80   16.10
   6   2  -3   50.09   26.90
  -6   2  -3   19.50   21.60
   6   2   3   62.79   29.90
   7   2  -3 1405.46   92.89
   7   2   3 1285.17  104.49
  -7   2  -3 1473.45   99.89
   8  -2   3  544.35   72.19
   8   2  -3  685.33   67.89
   8  -2  -3  668.43   57.39
   8   2   3  684.83   78.99
   9  -2   3  104.49   41.40
   9   2  -3   74.39   31.40
   9  -2  -3  110.59   31.40
   9   2   3   50.69   37.20
   0   3  -3  154.98   26.50
   0   3   3  180.28   27.70
   0  -3  -3  192.38   17.20
   1   3  -3  277.17   33.50
  -1   3   3  242.28   29.90
   1   3   3  214.48   28.80
  -1  -3   3  204.68   32.50
   1   3   3  229.98   24.00
  -2   3   3 3012.70  154.08
   2   3  -3 2777.02  158.18
   2   3  -3 2746.93  164.98
  -2   3  -3 2943.61  161.68
   2   3   3 2870.21  161.48
  -2  -3   3 2916.41  165.78
   2  -3  -3 2846.22  155.38
   2   3   3 2870.91  156.28
   3   3  -3  842.32   60.99
   3   3  -3  844.22   67.59
  -3   3   3  838.32   51.99
   3   3   3  905.71   62.59
  -3  -3   3  940.91   69.09
  -3   3  -3  817.62   63.89
   3  -3  -3  931.31   58.39
   3   3   3  954.10   67.79
   4   3  -3  850.81   58.99
  -4   3   3  753.42   45.60
   4   3  -3  878.21   67.19
   4   3   3  811.62   67.19
  -4   3  -3  766.82   62.69
   4  -3  -3  806.02   54.29
   5   3  -3 1138.19   77.79
   5   3  -3 1151.18   87.29
  -5   3  -3 1224.28   84.79
   5   3   3 1227.18   88.89
   5  -3  -3 1085.29   72.39
   6   3  -3  165.18   30.70
   6   3   3  174.88   38.20
  -6   3  -3  172.98   36.40
   7   3  -3  232.28   40.60
   7   3   3  266.67   51.49
  -7   3  -3  312.87   47.00
   8   3  -3   94.49   32.70
   8   3   3   49.99   34.90
   9   3  -3  324.37   51.19
   9  -3   3  226.88   54.49
   9   3   3  278.27   61.39
   9  -3  -3  336.27   48.20
   0   4   3  741.53   58.39
   0   4  -3  651.23   57.89
   0  -4  -3  744.63   45.80
   1   4  -3  303.37   40.70
  -1   4   3  265.17   36.50
  -1  -4   3  189.58   35.00
   1   4   3  222.58   32.60
   1   4   3  260.87   28.30
  -1   4  -3  228.68   33.90
   2   4  -3 2254.87  132.69
  -2   4   3 2224.18  128.09
   2   4   3 2387.36  127.69
  -2   4  -3 2310.17  134.19
   2   4   3 2202.78  133.19
  -2  -4   3 1954.60  135.49
   3   4  -3 2044.90  127.29
  -3   4   3 2023.00  112.99
   3   4  -3 1925.71  120.09
   3   4   3 2113.69  120.09
  -3   4  -3 1941.41  122.99
   3   4   3 1905.61  123.09
  -3  -4   3 1934.21  129.09
   4   4  -3 3422.56  204.68
  -4   4   3 3525.95  185.88
   4   4  -3 3408.26  197.28
   4   4   3 3635.24  200.48
  -4   4  -3 3637.34  201.78
   4   4   3 3596.74  203.98
  -4  -4   3 3498.65  207.38
   5   4  -3 1284.57   87.09
   5   4  -3 1248.98   94.69
  -5   4  -3 1223.08   89.29
   5   4   3 1215.08   94.29
   5   4   3 1098.89   88.69
   6   4  -3  943.01   74.29
  -6   4  -3  903.91   75.89
   6   4   3  828.92   85.79
   7   4  -3  145.89   35.80
   7   4   3   76.99   37.90
   8   4  -3   38.60   29.30
   8   4   3  111.09   42.40
   9   4  -3  -18.30   27.40
   9   4   3   14.50   35.10
   0   5   3  262.67   38.70
   0  -5  -3  227.78   27.00
   0   5  -3  275.27   42.60
  -1   5   3  894.11   70.09
  -1  -5  -3  919.21   58.89
   1   5  -3  827.12   69.09
  -1   5  -3  810.82   68.69
   1  -5  -3  824.12   56.69
   1   5   3  768.22   67.79
  -1  -5   3  848.42   72.69
   2   5  -3  371.96   48.80
  -2   5   3  355.06   45.60
  -2   5  -3  353.86   49.20
  -2  -5   3  410.96   56.39
   2   5   3  464.75   54.49
   2   5   3  336.07   39.10
   3   5  -3 1397.06   96.99
  -3   5   3 1452.15   90.79
   3   5   3 1492.65  100.09
  -3   5  -3 1304.47   96.59
   3   5   3 1321.67   90.39
  -3  -5   3 1263.27  100.99
   4   5  -3  801.32   68.99
   4   5  -3  862.31   76.19
  -4   5   3  868.71   59.59
  -4  -5   3  760.72   79.59
   4   5   3  774.52   65.19
   4   5   3  684.43   75.09
  -4   5  -3  891.51   72.39
   5   5  -3  149.39   36.40
  -5   5  -3  133.89   33.60
   5   5   3   87.09   28.30
   5   5   3  141.19   38.30
   6   5  -3  359.96   52.19
   6   5   3  427.06   62.69
  -6   5  -3  314.97   52.09
   7   5  -3   56.59   31.00
   7   5   3   86.79   38.20
   8   5  -3    6.50   31.80
   8   5   3   33.50   36.40
   0  -6  -3  860.81   60.19
   0   6   3  861.81   73.99
   0   6  -3  811.42   73.29
   1   6  -3  245.28   45.70
  -1   6   3  210.38   40.20
  -1  -6  -3  256.67   33.60
   1  -6  -3  316.37   34.30
   1   6   3  374.26   51.89
  -1   6  -3  226.98   41.30
  -1  -6   3  246.98   44.70
  -2   6   3 1359.76   97.29
   2   6  -3 1287.57  100.29
   2   6   3 1486.95  102.19
   2   6   3 1410.16   92.99
  -2   6  -3 1351.46  101.19
  -2  -6   3 1294.27  102.79
  -3   6   3  711.13   61.99
   3   6  -3  632.34   68.99
  -3  -6   3  600.44   71.29
   3   6   3  749.33   78.49
   3   6   3  624.54   57.29
  -3   6  -3  668.73   74.59
  -4   6   3 1872.91  111.49
   4   6  -3 1661.63  120.19
   4   6   3 1731.33  123.89
   4   6   3 1757.62  116.29
  -4   6  -3 1811.12  123.29
  -4  -6   3 1551.24  124.99
   5   6  -3  729.33   75.89
   5   6   3  755.62   84.19
  -5   6  -3  532.85   69.39
   6   6  -3  949.40   95.79
  -6   6  -3  981.80   89.09
   6   6   3 1109.49   96.19
   7   6  -3    3.10   30.70
   7   6   3  -36.00   26.80
   8   6  -3  163.78   48.00
   8   6   3   63.79   41.60
   0   7  -3  472.55   61.99
   0  -7  -3  426.76   45.90
   0   7   3  520.95   65.89
   1   7  -3   34.20   30.80
  -1   7   3   47.90   27.60
  -1  -7  -3   44.60   21.20
  -1  -7   3   76.39   34.90
   1  -7  -3   88.39   22.40
  -1   7  -3  137.59   37.60
   1   7   3  198.78   42.90
  -2   7   3  675.23   76.29
   2   7  -3  872.41   91.29
   2   7   3  912.81   91.39
  -2  -7   3  952.30   82.89
  -2   7  -3  783.12   83.29
   3   7  -3  336.27   54.69
  -3   7   3  355.66   53.29
   3   7   3  304.17   53.39
  -3  -7   3  395.86   62.59
   3   7   3  413.16   53.89
  -3   7  -3  422.06   59.29
   4   7  -3   91.09   36.60
  -4   7   3  127.09   38.00
  -4   7  -3  150.98   41.00
   4   7   3  106.39   39.00
   4   7   3   91.89   30.30
  -4  -7   3  143.09   44.60
   5   7  -3  276.77   54.09
   5   7   3  236.38   49.70
  -5   7  -3  297.07   58.49
   6   7  -3   72.29   36.80
   6   7   3   70.19   37.60
  -6   7  -3   37.50   38.10
   7   7  -3  288.87   57.39
   7   7   3  353.26   66.79
   0   8   3 2643.54  171.68
   0  -8   3 2640.84  170.88
   0   8  -3 2578.74  171.08
   0  -8  -3 2401.46  149.49
   1   8  -3  455.65   66.39
  -1   8   3  401.36   62.59
  -1  -8  -3  343.07   45.50
   1  -8  -3  461.35   48.90
  -1   8  -3  311.27   56.59
  -1  -8   3  486.85   65.99
   1   8   3  398.16   63.09
   2   8  -3  974.50   99.19
  -2   8   3  746.63   86.19
  -2   8  -3  683.93   86.79
   2  -8  -3  590.14   62.49
   2   8   3  835.92   92.39
  -2  -8   3  656.53   82.89
   3   8  -3  414.36   65.79
  -3   8   3  348.77   55.69
   3   8   3  374.16   65.49
  -3   8  -3  359.76   60.49
   4   8  -3   -8.00   30.20
   4   8   3    5.50   29.80
  -4   8  -3   -1.80   27.90
   5   8  -3  339.37   61.99
   5   8   3  425.66   71.89
  -5   8  -3  344.57   62.59
   6   8  -3   53.09   37.90
   6   8   3   83.99   41.60
   7   8  -3  246.48   59.89
   7   8   3  260.37   60.49
   0   9  -3  179.28   49.99
   0   9   3  121.29   44.20
   0  -9  -3  123.39   31.20
   0  -9   3  143.79   43.40
   1   9  -3  290.27   57.49
  -1  -9  -3  249.97   41.70
  -1   9   3  255.57   55.19
   1   9   3  363.16   66.19
  -1   9  -3  200.78   52.69
   1  -9  -3  263.67   40.40
   2   9  -3  203.78   51.89
  -2   9   3  208.08   49.40
  -2   9  -3  133.59   49.10
   2   9   3  340.97   65.79
   3   9  -3   63.29   38.70
  -3   9   3    2.10   27.90
  -3   9  -3   31.30   35.00
   3   9   3   16.90   36.30
   4   9  -3  -14.70   29.30
   4   9   3  -11.30   32.60
  -4   9  -3   31.40   36.00
   5   9  -3   64.79   44.00
  -5   9  -3   27.70   40.50
   5   9   3  -11.40   37.40
   6   9  -3  271.47   61.39
   6   9   3  234.58   61.19
   0  10  -3   20.10   35.40
   0  10   3   45.20   36.00
  -1  10   3 1344.47  117.29
   1  10  -3 1076.89  118.09
   1  10   3  966.60  115.19
  -1  10  -3 1406.66  121.09
   2  10  -3  239.78   58.09
  -2  10   3  223.58   55.29
  -2  10  -3  224.08   59.49
   2  10   3  175.48   54.19
   3  10  -3  123.39   52.29
   3  10   3  185.78   54.99
  -3  10  -3  182.78   55.69
   4  10  -3  176.88   59.09
  -4  10  -3  132.69   54.79
   4  10   3  112.89   47.40
   5  10  -3   -3.10   38.10
   5  10   3   51.09   42.90
   0  11   3   60.89   43.10
   0  11  -3   50.89   44.70
  -1  11   3  180.28   56.89
   1  11  -3  183.38   59.69
   1  11   3  203.98   59.89
  -1  11  -3  169.78   58.09
   2  11  -3  -23.60   36.40
   2  11   3    1.50   37.70
  -2  11  -3    4.50   42.00
   3  11  -3  203.18   62.49
  -3  11  -3  235.68   68.49
   3  11   3  285.77   68.69
   0   0   4  733.43   46.70
   0   0  -4  760.42   47.30
  -1   0   4  542.35   32.70
  -1   0   4  594.14   39.30
   1   0   4  564.64   42.00
  -1   0  -4  562.94   41.50
   1   0  -4  551.24   34.40
  -2   0   4  710.73   48.10
  -2   0  -4  678.83   52.29
   2   0   4  812.32   54.69
   2   0  -4  702.53   38.70
   2   0  -4  719.13   38.70
   2   0  -4  758.52   48.70
  -3   0  -4  445.96   46.80
   3   0  -4  434.46   36.50
   3   0   4  333.87   40.50
   4   0   4 3886.71  217.78
  -4   0  -4 4123.49  217.78
   4   0  -4 3858.51  197.78
   4   0  -4 4040.00  215.08
   4   0  -4 3871.91  197.78
   5   0   4  813.62   69.39
   5   0  -4  830.32   49.10
   5   0  -4  838.92   49.30
  -5   0  -4  762.12   67.19
   5   0  -4  884.51   66.89
   6   0  -4 1795.72  115.79
   6   0  -4 1672.93   95.19
   6   0   4 1626.34  117.09
  -6   0  -4 1671.93  113.49
   7   0   4 1250.77  102.69
   7   0  -4 1340.17   82.59
  -7   0  -4 1392.06   98.89
   8   0   4   93.09   36.30
   8   0  -4   93.39   24.60
   9   0   4   55.09   38.70
   9   0  -4   67.79   25.20
   0  -1  -4 6017.60  310.77
   0   1   4 6149.38  310.37
   0   1  -4 6181.08  311.27
   0  -1  -4 6107.49  310.47
  -1   1   4 4210.88  216.18
  -1   1   4 4463.35  218.08
   1   1  -4 4483.55  220.38
  -1  -1  -4 4365.26  225.68
  -1   1  -4 4260.67  225.28
  -1  -1   4 3930.21  226.48
   1  -1  -4 4200.08  218.58
   1   1   4 4359.86  225.08
   1  -1  -4 4406.16  218.88
  -2  -1  -4 2424.96  136.69
   2   1  -4 2305.77  125.39
   2   1  -4 2472.85  135.69
   2   1   4 2428.76  136.09
  -2  -1   4 2599.24  135.89
   2  -1  -4 2429.86  123.29
  -2   1  -4 2323.57  135.29
   2  -1  -4 2421.36  127.79
   2  -1  -4 2357.56  122.79
  -3  -1  -4  416.56   45.20
   3   1  -4  448.56   45.10
   3   1  -4  484.05   31.30
   3   1   4  541.45   51.89
   3  -1  -4  513.35   38.50
  -3   1  -4  483.05   47.70
   3  -1  -4  483.05   27.40
  -4  -1  -4  194.18   34.00
   4   1  -4  194.38   19.60
   4   1  -4  238.68   35.40
   4  -1  -4  175.18   15.60
  -4   1  -4  160.08   30.10
   4   1   4  211.08   35.40
   4  -1  -4  202.48   28.00
  -5  -1  -4  583.54   61.69
   5   1  -4  702.63   45.80
   5   1  -4  652.93   58.59
   5   1  -4  682.13   44.50
  -5   1  -4  674.93   60.99
   5  -1  -4  695.73   42.20
   5  -1  -4  758.92   58.79
   5   1   4  662.43   67.99
   6  -1   4  112.29   33.70
   6   1  -4  143.79   22.30
   6   1  -4   90.39   27.80
  -6  -1  -4  201.88   40.10
   6   1   4  166.08   38.00
  -6   1  -4  117.89   32.50
   6  -1  -4  136.39   31.90
   7  -1   4  137.39   36.40
   7   1  -4   88.39   22.80
  -7  -1  -4  155.08   37.90
   7  -1  -4  111.59   41.50
  -7   1  -4  103.79   33.90
   7  -1  -4   77.99   19.50
   7   1   4  100.19   34.60
   8  -1   4  374.96   59.09
   8   1  -4  402.66   44.80
   8   1   4  385.16   60.29
   8  -1  -4  339.77   39.90
   9  -1   4  442.46   68.59
   9   1  -4  512.15   54.99
   9   1   4  405.56   68.09
   9  -1  -4  384.06   47.80
   0   2  -4 2466.35  136.49
   0  -2  -4 2500.75  136.39
   0   2   4 2532.65  135.99
  -1   2   4  411.66   31.00
  -1  -2  -4  376.36   37.00
   1   2  -4  400.26   32.30
  -1   2  -4  352.96   37.00
   1   2   4  279.87   33.00
  -1  -2   4  257.77   37.90
   1  -2  -4  370.26   29.30
   2   2  -4 1563.34   90.29
  -2   2   4 1687.03   82.49
   2   2  -4 1548.15   99.99
   2   2   4 1558.74   96.29
   2  -2  -4 1530.85   84.49
  -2   2  -4 1456.45   95.69
  -2  -2   4 1648.94   99.49
   2  -2  -4 1538.45   86.79
   3   2  -4 1162.58   76.79
  -3  -2  -4 1161.08   77.29
   3   2  -4 1146.29   66.59
  -3   2  -4 1030.70   74.39
  -3  -2   4 1104.29   77.39
   3  -2  -4 1080.39   62.79
   3   2   4  960.20   74.69
   4   2  -4  794.82   62.99
  -4  -2  -4  773.52   64.19
   4   2  -4  833.42   51.79
   4   2   4  767.82   63.59
  -4   2  -4  651.03   59.79
   4  -2  -4  694.43   45.50
  -5  -2  -4  768.42   65.09
   5   2  -4  710.73   62.29
   5   2  -4  745.73   50.59
   5  -2  -4  637.84   44.90
   5   2   4  661.33   71.79
  -5   2  -4  663.63   67.59
   6   2  -4 1651.13   95.99
  -6  -2  -4 1428.76  107.49
   6   2  -4 1512.05  110.59
   6   2   4 1556.94  111.59
  -6   2  -4 1589.94  108.09
   7   2  -4   40.80   20.30
  -7   2  -4    2.10   24.10
   7   2   4   16.40   26.70
   8  -2   4  613.54   81.69
   8   2  -4  663.33   59.59
   8  -2  -4  668.33   55.89
   8   2   4  748.43   86.69
   9   2  -4   39.10   26.60
   9  -2   4   72.09   42.10
   9  -2  -4   55.69   24.60
   9   2   4  106.89   44.60
   0   3  -4 1506.75   95.59
   0   3   4 1622.64   94.79
   1   3  -4  696.53   51.29
  -1   3   4  708.23   50.09
   1   3   4  640.14   41.70
  -1   3  -4  601.44   51.39
  -1  -3   4  546.65   61.19
   1   3   4  670.33   51.99
  -2   3   4  108.89   19.00
   2   3  -4   95.59   22.10
  -2   3  -4  185.08   31.70
  -2  -3   4  137.69   29.50
   2   3   4  153.68   30.20
   2  -3  -4  137.39   21.60
  -3   3   4  202.98   18.10
   3   3  -4  185.98   27.00
   3   3  -4  185.48   33.40
   3  -3  -4  161.18   23.70
  -3   3  -4  136.99   27.10
  -3  -3   4  152.18   33.10
   3   3   4  213.88   35.20
   4   3  -4 2318.07  134.09
   4   3  -4 2274.67  143.89
  -4  -3   4 2312.27  146.49
   4   3   4 2510.85  146.19
   4  -3  -4 2307.07  129.79
  -4   3  -4 2382.36  142.29
   5   3  -4  419.36   43.90
   5   3  -4  502.75   58.49
   5  -3  -4  386.06   35.40
  -5   3  -4  387.46   50.29
   5   3   4  367.26   53.69
   6   3  -4  680.13   58.39
  -6   3  -4  818.12   71.09
   6   3   4  709.23   78.19
   7   3  -4  622.84   61.69
  -7   3  -4  533.45   66.49
   7   3   4  601.34   74.59
   8   3  -4   13.30   24.20
   8   3   4   17.60   33.70
   9  -3   4  191.98   50.49
   9   3  -4  201.98   41.90
   9  -3  -4  215.38   38.30
   9   3   4  184.18   53.89
   0   4  -4 1554.04  100.99
   0   4   4 1612.14  100.89
   1   4  -4 2369.36  143.69
  -1   4   4 2574.84  143.39
   1  -4  -4 2493.65  126.79
   1   4   4 2399.66  143.89
  -1  -4   4 2265.87  150.28
  -1   4  -4 2537.55  145.89
   1   4   4 2513.15  133.69
   2   4  -4 1111.29   74.49
  -2   4   4  832.12   66.59
   2   4   4 1017.90   64.79
  -2  -4   4  849.12   75.89
  -2   4  -4 1202.18   77.69
   2   4   4 1045.60   74.79
  -3   4   4 1165.38   68.39
   3   4  -4 1232.68   79.99
   3   4  -4 1187.28   88.19
  -3  -4   4 1050.89   84.39
   3   4   4  983.20   80.69
   3   4   4 1020.40   72.89
  -3   4  -4 1022.70   80.79
   4   4  -4  103.19   25.90
  -4   4   4   76.39   13.80
   4   4  -4   68.59   26.00
   4   4   4   27.00   23.20
   4  -4  -4   72.29   20.20
   4   4   4   73.89   23.20
  -4  -4   4  106.49   33.30
  -4   4  -4   34.00   24.40
   5   4  -4  439.06   58.29
   5   4  -4  416.56   49.40
   5   4   4  337.77   52.09
  -5   4  -4  464.25   57.69
   5   4   4  482.85   58.09
   6   4  -4  114.19   29.90
  -6   4  -4  163.78   38.10
   6   4   4  163.48   40.70
   7   4  -4  469.55   58.59
   7   4   4  419.36   65.79
  -7   4  -4  456.95   61.59
   8   4  -4  277.87   47.10
   8   4   4  109.19   47.70
   9   4  -4  431.26   62.59
   9   4   4  422.46   73.79
   0   5  -4  332.27   46.30
   0   5   4  387.66   49.00
   0  -5  -4  371.26   30.80
   1   5  -4  252.17   39.80
  -1   5   4  229.48   39.80
   1   5   4  215.68   38.80
  -1   5  -4  121.39   31.10
   1  -5  -4  188.28   21.40
  -1  -5   4  149.39   40.00
  -2   5   4  321.37   43.70
   2   5  -4  379.16   52.09
   2   5   4  441.86   52.99
  -2  -5   4  369.16   53.59
   2   5   4  441.96   43.10
  -2   5  -4  450.85   55.09
   3   5  -4 1321.47   91.79
  -3   5   4 1258.97   81.89
  -3  -5   4 1031.40   92.39
   3   5   4 1221.88   91.79
  -3   5  -4 1316.27   94.29
   3   5   4 1251.47   83.69
  -4   5   4   12.30   12.40
   4   5  -4    3.80   20.90
   4   5  -4   21.80   25.40
   4   5   4   17.80   26.10
  -4   5  -4   -4.40   21.30
   4   5   4   12.10   18.20
  -4  -5   4   27.30   28.80
   5   5  -4 2064.79  130.79
   5   5   4 1910.81  135.99
  -5   5  -4 1865.41  133.29
   5   5   4 2190.48  134.19
   6   5  -4  656.23   73.29
   6   5   4  845.72   89.49
  -6   5  -4  693.03   77.79
   7   5  -4  119.49   37.30
   7   5   4  193.28   49.60
   8   5  -4  401.36   60.79
   8   5   4  398.56   69.79
   0   6  -4  238.28   45.30
   0  -6  -4  354.76   34.10
   0   6   4  338.87   51.59
   1   6  -4 1715.53  121.09
  -1   6   4 1941.91  123.09
   1  -6  -4 1809.82  101.39
  -1   6  -4 1592.74  119.09
   1   6   4 1665.53  119.89
  -1  -6   4 1916.51  127.99
   2   6  -4  178.48   39.50
  -2   6   4  261.27   42.60
  -2   6  -4  212.98   40.60
   2   6   4  268.37   36.10
  -2  -6   4  176.68   41.30
   2   6   4  282.67   45.00
   3   6  -4  715.63   80.39
  -3   6   4  806.62   69.99
   3   6   4  943.01   70.49
   3   6   4 1019.60   82.89
  -3  -6   4  995.20   96.89
  -3   6  -4 1008.00   82.99
   4   6  -4  172.78   41.60
   4   6   4  117.99   39.30
  -4  -6   4  116.29   41.20
   4   6   4  166.88   34.90
  -4   6  -4  123.79   38.70
   5   6  -4  593.24   71.39
   5   6   4  558.04   71.99
  -5   6  -4  774.02   81.89
   6   6  -4   47.30   32.10
  -6   6  -4  -16.50   25.80
   6   6   4   75.89   38.20
   7   6  -4  551.14   71.59
   7   6   4  577.34   79.59
   8   6  -4  183.98   48.30
   8   6   4  146.89   52.89
   0  -7  -4  268.97   32.50
   0   7   4  209.68   45.00
   0   7  -4  299.87   51.39
   1   7  -4 1088.89   99.99
  -1   7   4 1287.27  103.09
   1  -7  -4 1397.36   83.49
   1   7   4 1388.76  105.09
  -1   7  -4 1254.47  103.79
  -1  -7   4 1547.65  112.69
  -2   7   4  154.48   38.90
   2   7  -4  138.99   41.00
   2  -7  -4  160.48   27.40
  -2   7  -4  129.89   40.10
   2   7   4  187.68   43.10
  -2  -7   4  164.38   46.60
  -3   7   4   97.09   29.80
   3   7  -4  100.49   37.20
  -3  -7   4  140.19   45.60
   3   7   4  223.18   47.90
  -3   7  -4  166.98   41.80
   3   7   4  146.29   33.40
   4   7  -4  523.65   73.19
   4   7   4  813.32   76.39
   4   7   4  629.14   77.09
  -4   7  -4  628.84   80.09
   5   7  -4   44.30   32.80
  -5   7  -4   88.89   39.30
   5   7   4   70.79   39.70
   6   7  -4  197.48   47.70
   6   7   4  125.99   46.40
  -6   7  -4  150.98   46.50
   7   7  -4  154.28   46.70
   7   7   4  154.98   53.29
   0  -8   4  411.56   67.19
   0  -8  -4  422.06   45.10
   0   8   4  378.26   59.99
   0   8  -4  385.36   62.49
  -1   8   4  335.37   57.39
   1   8  -4  324.07   57.09
  -1  -8  -4  294.37   38.30
   1   8   4  216.78   48.00
  -1  -8   4  345.57   58.89
  -1   8  -4  324.77   60.09
   1  -8  -4  251.57   34.70
  -2   8   4  412.16   62.79
   2   8  -4  746.33   85.99
   2  -8  -4  488.65   49.10
   2   8   4  500.55   70.99
  -2  -8   4  485.65   70.29
  -2   8  -4  441.06   70.79
   3   8  -4  504.25   74.59
  -3   8   4  445.86   61.69
  -3   8  -4  529.65   71.49
   3   8   4  497.15   73.99
   4   8  -4  132.89   42.30
  -4   8  -4  188.98   49.99
   4   8   4  210.28   50.19
   5   8  -4  452.45   70.29
  -5   8  -4  528.65   75.59
   5   8   4  254.17   58.29
   6   8  -4  561.44   79.79
   6   8   4  503.65   80.89
   7   8  -4  129.89   49.80
   7   8   4   39.60   44.20
   0   9   4 1788.52  138.09
   0   9  -4 1694.83  136.09
  -1  -9  -4  305.87   43.10
  -1   9   4  465.85   71.29
   1   9  -4  322.37   58.99
  -1   9  -4  385.96   65.99
   1   9   4  381.66   67.39
  -2   9   4  645.04   82.19
   2   9  -4  427.66   71.69
   2   9   4  464.05   71.89
  -2   9  -4  355.86   66.39
   3   9  -4  142.69   47.30
  -3   9  -4  212.28   55.69
   3   9   4  115.99   42.90
   4   9  -4  172.58   52.49
  -4   9  -4   37.80   44.60
   4   9   4   49.50   39.50
   5   9  -4   73.79   45.70
   5   9   4   48.10   46.10
  -5   9  -4   23.30   38.00
   6   9  -4  -36.40   30.80
   6   9   4   -8.00   37.10
   0  10  -4  228.58   59.39
   0  10   4  243.58   59.79
   1  10  -4  133.59   52.99
  -1  10   4  233.18   55.29
  -1  10  -4  126.99   50.69
   1  10   4  320.07   64.49
   2  10  -4  471.95   77.39
   2  10   4  376.26   72.39
  -2  10  -4  285.67   66.79
   3  10  -4  138.69   51.59
  -3  10  -4  207.98   57.39
   3  10   4  164.48   53.39
   4  10  -4  698.53   98.69
   4  10   4  702.83   97.09
  -4  10  -4  460.45   84.69
   5  10  -4  115.99   54.79
   5  10   4  117.09   53.09
   0  11  -4  120.49   53.59
   0  11   4   72.79   46.30
   1  11  -4  128.49   55.19
  -1  11   4  175.18   53.59
  -1  11  -4  138.09   54.69
   1  11   4  107.19   52.09
   2  11  -4   93.29   50.99
   2  11   4  137.09   50.59
  -2  11  -4  118.09   49.99
   3  11  -4    3.70   40.90
   3  11   4   20.50   37.00
  -3  11  -4   65.49   48.80
   0   0   5   15.90   11.10
   0   0  -5    3.00    9.90
   1   0  -5 1878.31  103.99
  -1   0   5 1935.61  108.49
   1   0   5 2104.09  111.79
  -1   0   5 1875.81  101.79
   2   0  -5 3893.01  196.58
  -2   0   5 3769.22  203.98
   2   0  -5 3909.21  206.88
   2   0   5 3896.31  210.18
  -2   0  -5 3978.90  211.08
   3   0   5   35.50   20.00
  -3   0  -5    3.70   17.60
   3   0  -5    5.90   12.20
   4   0  -5 1119.39   78.29
   4   0   5 1216.78   85.89
  -4   0  -5 1197.28   84.69
   5   0  -5   93.89   11.70
   5   0  -5   74.29   10.70
   5   0   5  115.99   33.20
  -5   0  -5   67.19   27.70
   5   0  -5   48.00   21.40
  -6   0  -5  398.76   55.59
   6   0   5  313.67   51.39
   6   0  -5  319.87   48.10
   6   0  -5  385.36   29.60
  -7   0  -5   -6.10   21.60
   7   0   5   28.00   28.90
   7   0  -5   26.90   15.20
   8   0   5   -5.00   27.10
   8   0  -5   20.40   16.70
   9   0   5    0.60   34.50
   0  -1  -5 1577.24   88.59
   0   1   5 1507.25   87.19
   0  -1  -5 1473.55   89.69
   0   1  -5 1529.45   88.19
  -1   1   5 1632.04   89.69
  -1   1   5 1629.14   88.59
   1   1  -5 1703.53   92.39
  -1  -1  -5 1555.44   97.69
  -1  -1   5 1586.54  100.89
  -1  -1   5 1657.63   90.19
  -1   1  -5 1704.63   98.59
   1   1   5 1710.23   97.99
   1  -1  -5 1696.43   91.69
   1  -1  -5 1690.93   91.29
  -2  -1  -5   -6.20   15.50
   2   1  -5   28.80   10.00
   2   1   5  -12.00   15.10
   2  -1  -5   19.80    8.50
  -2   1  -5   12.90   16.60
  -2  -1   5    3.00   14.10
   2  -1  -5   16.70    7.80
   2  -1  -5    3.90   10.30
  -3  -1  -5 3846.92  217.08
   3   1  -5 3612.84  213.48
   3   1  -5 3805.02  200.78
  -3  -1   5 4028.30  214.48
   3  -1  -5 4040.90  208.18
   3  -1  -5 4038.10  197.48
  -3   1  -5 4010.00  217.08
   3  -1  -5 4067.69  197.28
   3   1   5 3879.41  216.08
   4   1  -5 2148.58  132.69
   4   1  -5 2244.48  116.39
  -4  -1  -5 2214.18  136.39
  -4   1  -5 2150.98  134.79
   4   1   5 2312.27  136.89
   4  -1  -5 2153.28  126.99
   5   1  -5 2102.29  116.89
  -5  -1  -5 2062.49  136.89
   5   1  -5 2124.19  136.19
   5   1  -5 2057.89  116.49
   5  -1   5 2271.57  140.59
   5   1   5 2260.07  140.09
   5  -1  -5 2431.86  134.39
   5  -1  -5 2283.07  113.69
  -5   1  -5 2240.18  137.89
   6   1  -5  725.73   49.50
   6   1  -5  857.21   70.89
  -6  -1  -5  835.32   80.39
   6  -1   5  635.74   72.99
   6  -1  -5  698.23   63.89
  -6   1  -5  653.83   70.79
   6   1   5  910.01   88.49
   6  -1  -5  747.23   46.80
   7   1  -5  322.37   34.70
   7  -1   5  410.56   61.29
  -7  -1  -5  368.76   56.19
  -7   1  -5  328.77   53.49
   7  -1  -5  372.86   59.79
   7   1   5  398.56   60.19
   7  -1  -5  368.86   35.00
   8   1  -5   99.69   24.00
   8  -1   5  118.19   43.90
   8  -1  -5  165.58   26.50
   8   1   5  178.68   45.90
   9  -1   5  -11.70   32.30
   9   1   5  -21.40   29.80
   0  -2  -5 1084.49   66.59
   0   2   5  967.30   64.29
   0   2  -5 1020.60   66.39
  -1  -2  -5 1019.10   70.29
   1   2  -5 1075.89   66.49
  -1   2   5 1201.78   65.39
   1   2   5 1059.79   70.09
  -1  -2   5  837.92   72.49
   1  -2  -5 1039.60   64.49
   1  -2  -5 1073.99   64.99
  -1   2  -5 1025.70   70.39
   2   2  -5  531.55   41.60
  -2   2   5  583.04   33.90
  -2   2  -5  552.24   49.30
   2  -2  -5  590.54   36.40
   2  -2  -5  573.24   39.10
  -2  -2   5  642.74   59.79
   2   2   5  619.04   50.69
   3   2  -5 1817.62  107.79
   3   2  -5 1625.84   93.39
  -3  -2  -5 1634.64  104.59
   3  -2  -5 1615.84   89.09
  -3   2  -5 1660.83  104.49
   3   2   5 1492.25  103.39
   3  -2  -5 1608.84   92.09
  -3  -2   5 1644.14  105.69
   4   2  -5   74.49   16.80
   4   2  -5  114.39   27.40
  -4  -2  -5   94.29   26.90
   4  -2  -5  120.99   16.50
   4  -2  -5   84.39   19.30
  -4   2  -5   68.39   24.40
   4   2   5  120.99   30.60
   5   2  -5  136.89   22.00
   5   2  -5  132.59   34.00
  -5  -2  -5  145.29   35.00
   5  -2  -5  138.49   17.90
   5  -2  -5  115.09   26.00
  -5   2  -5  102.39   30.70
   5   2   5  131.09   33.80
   6   2  -5  656.93   50.59
   6   2  -5  659.33   72.49
  -6  -2  -5  560.14   67.69
  -6   2  -5  705.53   71.89
   6   2   5  723.93   77.59
   6  -2  -5  723.93   61.09
   7   2  -5  172.98   29.30
   7  -2   5  129.19   41.00
  -7  -2  -5  205.58   44.50
   7  -2  -5  134.09   37.20
   7   2   5  107.89   39.10
  -7   2  -5  184.68   41.40
   8   2  -5  466.55   49.99
   8  -2   5  358.86   63.19
   8  -2  -5  510.75   43.80
   8   2   5  526.35   73.39
   9  -2   5   38.20   39.70
   9   2  -5   99.99   33.20
   9   2   5   57.39   42.20
   0   3  -5  687.13   54.99
   0   3   5  778.92   56.09
  -1   3   5 4684.23  245.48
   1   3  -5 4623.34  246.98
  -1  -3  -5 4816.32  250.87
  -1   3  -5 4646.73  250.27
   1   3   5 4730.73  237.88
  -1  -3   5 4142.69  256.07
   1   3   5 4848.11  249.38
  -2  -3  -5 1070.69   79.69
   2   3  -5 1067.99   72.49
  -2   3   5  967.30   65.99
   2  -3  -5 1133.89   69.39
  -2  -3   5 1133.89   84.29
   2  -3  -5 1149.19   58.79
   2   3   5 1216.88   79.29
  -3  -3  -5  114.99   32.10
   3   3  -5  108.29   23.40
   3   3  -5   87.59   27.70
   3   3   5  118.19   30.60
  -3   3  -5  155.78   31.40
  -3  -3   5   93.79   31.30
   3  -3  -5   97.29   18.80
   3  -3  -5  110.39   16.90
   4   3  -5 1130.89   89.89
  -4  -3  -5 1229.78   91.89
   4   3  -5 1064.09   77.59
  -4  -3   5 1387.16   95.89
   4  -3  -5 1266.07   74.49
  -4   3  -5 1279.97   90.09
   4   3   5 1298.17   92.99
   5   3  -5   86.69   31.10
   5   3  -5  126.69   25.10
  -5   3  -5   58.09   26.20
   5   3   5   88.99   32.90
   6   3  -5  818.52   65.79
  -6   3  -5  936.21   80.59
   6   3   5  998.40   85.69
   7   3  -5  464.15   50.89
   7  -3  -5  397.36   52.99
   7   3   5  391.96   63.39
  -7   3  -5  518.75   65.59
   8   3  -5  143.69   32.80
   8  -3   5  135.09   44.00
   8   3   5  100.49   41.20
   9   3  -5  808.82   76.59
   9  -3   5  753.92   97.19
   9   3   5  774.62  102.99
   0   4  -5  406.46   48.60
   0   4   5  420.76   46.30
   1   4  -5  521.65   52.39
  -1   4   5  517.15   52.39
  -1   4  -5  491.15   54.89
   1   4   5  495.05   36.60
   1   4   5  456.55   50.29
  -1  -4   5  566.84   64.79
   2   4  -5 1090.79   74.09
  -2   4   5  997.30   67.19
  -2  -4   5  793.22   84.49
   2   4   5  940.41   63.29
  -2   4  -5 1006.90   75.99
   2   4   5  968.60   74.49
   3   4  -5  370.46   46.10
  -3   4   5  322.87   31.40
   3   4   5  289.27   37.60
   3   4   5  375.86   51.59
  -3  -4   5  359.86   53.39
  -3   4  -5  377.66   49.90
   3  -4  -5  304.37   37.90
   4   4  -5  211.58   43.40
   4   4  -5  205.88   34.90
   4  -4  -5  177.88   28.70
   4   4   5  217.18   35.10
  -4   4  -5  191.08   38.50
  -4  -4   5  233.18   46.70
   4   4   5  218.58   41.30
   5   4  -5  450.85   49.80
   5   4   5  369.06   48.60
  -5   4  -5  412.16   55.69
   5   4   5  320.07   52.59
   6   4  -5  766.72   65.99
   6   4   5  955.20   95.59
  -6   4  -5  637.64   76.39
   7   4  -5 1324.77   98.89
   7   4   5 1420.46  116.69
  -7   4  -5 1481.65  111.99
   8   4  -5  460.05   57.29
   8   4   5  304.97   62.49
   0   5  -5 7321.07  388.76
   0   5   5 7271.37  386.66
  -1   5   5   92.99   27.80
   1   5  -5  107.69   31.40
   1   5   5  126.39   33.00
  -1  -5   5  158.48   39.80
  -1   5  -5  133.19   31.70
   1   5   5  155.38   23.20
   2   5  -5 2307.67  137.69
  -2   5   5 2114.89  131.39
   2   5   5 2119.29  137.39
  -2  -5   5 2031.00  143.99
   2   5   5 2213.38  125.69
  -2   5  -5 2269.87  140.09
  -3   5   5   99.29   22.40
   3   5  -5   64.39   27.90
  -3  -5   5   32.10   26.70
   3   5   5   30.20   17.10
   3   5   5   52.09   28.70
  -3   5  -5   27.20   22.40
   4   5  -5   72.09   29.50
   4   5   5   64.89   24.00
  -4  -5   5   59.79   34.30
  -4   5  -5   65.79   28.00
   4   5   5   60.19   30.50
   5   5  -5  317.17   47.90
   5   5   5  323.37   55.39
   5   5   5  349.07   49.10
  -5   5  -5  420.76   61.79
   6   5  -5  196.98   40.00
  -6   5  -5  126.89   40.50
   6   5   5  168.08   43.60
   7   5  -5  134.09   35.70
   7   5   5   44.50   39.70
  -7   5  -5  142.59   47.90
   8   5  -5 1034.90   90.99
   8   5   5 1127.39  115.89
   0   6  -5   -8.60   21.70
   0   6   5  -14.70   19.80
  -1   6   5  171.98   38.00
   1   6  -5  172.28   39.70
   1  -6  -5  187.58   19.70
  -1  -6   5  206.78   45.80
  -1   6  -5  128.99   33.80
   1   6   5  203.58   42.90
   2   6  -5 1640.44  114.69
  -2   6   5 1445.46  108.59
  -2   6  -5 1701.43  118.59
   2   6   5 1730.63  103.09
   2   6   5 1499.65  113.89
  -2  -6   5 1596.24  122.39
   2  -6  -5 1722.03   91.59
  -3   6   5   27.60   18.40
   3   6  -5   14.90   25.80
  -3   6  -5   14.50   24.10
  -3  -6   5   -5.40   25.20
   3   6   5   17.50   18.60
   3   6   5    9.20   27.10
   4   6  -5  242.68   45.40
   4   6   5  247.38   48.90
   4   6   5  228.98   38.60
  -4  -6   5  204.28   47.40
  -4   6  -5  253.67   50.29
   5   6  -5  472.75   63.59
  -5   6  -5  499.85   70.39
   5   6   5  362.56   63.39
   6   6  -5  550.04   70.79
   6   6   5  475.95   73.89
  -6   6  -5  566.34   75.99
   7   6  -5  393.06   62.39
   7   6   5  413.66   71.79
   8   6  -5  204.48   50.39
   8   6   5  198.48   58.99
   0   7  -5   83.49   35.90
   0   7   5   39.70   27.20
  -1   7   5 1341.37  100.79
   1   7  -5 1316.67  101.99
   1  -7  -5 1128.69   72.29
  -1  -7   5 1104.69  102.99
  -1   7  -5 1279.37  102.09
   1   7   5 1270.97   99.79
   2   7  -5  641.04   76.49
  -2   7   5  599.94   71.19
   2  -7  -5  771.32   50.19
   2   7   5  707.63   79.19
  -2   7  -5  723.23   84.49
  -2  -7   5  812.12   89.39
  -3   7   5    9.50   20.50
   3   7  -5  -28.90   23.10
   3   7   5  -17.90   24.00
  -3   7  -5   44.80   29.40
  -3  -7   5  -38.30   27.30
   3   7   5   35.30   21.00
   4   7  -5 1845.92  126.49
   4   7   5 1519.35  123.29
  -4   7  -5 1579.84  125.99
   4   7   5 1542.35  111.09
   5   7  -5  198.28   48.30
  -5   7  -5  188.58   52.99
   5   7   5  275.87   59.59
   6   7  -5  762.22   86.39
   6   7   5  551.14   81.69
  -6   7  -5  766.92   90.39
   7   7  -5  124.69   43.50
   7   7   5   75.99   47.80
   0   8   5  251.17   52.89
   0  -8   5  316.47   60.19
   0   8  -5  358.56   64.39
  -1   8   5  495.55   67.39
   1   8  -5  594.14   78.79
   1   8   5  499.45   69.99
  -1   8  -5  376.36   64.69
  -2   8   5   36.60   30.40
   2   8  -5   34.00   31.00
  -2   8  -5   -4.90   29.60
   2   8   5   72.29   36.90
   3   8  -5 1287.77  109.29
   3   8   5 1191.68  109.09
  -3   8  -5 1221.38  109.79
   4   8  -5   63.49   37.10
   4   8   5   48.00   39.50
  -4   8  -5   48.00   35.70
   4   8   5   95.49   47.80
   5   8  -5   52.19   36.70
  -5   8  -5  -30.20   30.60
   5   8   5  -14.30   31.10
   6   8  -5   49.50   39.40
  -6   8  -5   19.30   37.70
   6   8   5   65.89   46.00
   0   9  -5   34.30   36.30
   0   9   5    4.00   30.10
   1   9  -5    4.30   34.60
  -1   9   5   43.10   34.80
  -1   9  -5  -22.60   29.40
   1   9   5   27.80   35.60
   2   9  -5  288.47   58.09
  -2   9   5  154.78   50.39
   2   9   5  206.68   53.59
  -2   9  -5  192.28   53.89
   3   9  -5 1031.80  109.39
   3   9   5  905.01  102.69
  -3   9  -5  648.34   93.99
   4   9  -5  654.73   91.09
  -4   9  -5  923.31  109.09
   4   9   5  809.32   99.89
   5   9  -5 1075.59  117.19
  -5   9  -5 1130.89  123.59
   5   9   5 1232.98  128.89
   0  10   5  -21.90   31.20
   0  10  -5   56.19   42.10
   1  10  -5  104.49   47.10
  -1  10   5   66.59   41.30
  -1  10  -5   78.79   45.70
   1  10   5   32.40   41.20
   2  10  -5  662.53   91.99
   2  10   5  764.72  101.19
  -2  10  -5  647.04   93.69
   3  10  -5  114.59   48.60
  -3  10  -5   58.89   48.50
   3  10   5   97.79   45.50
   4  10  -5  171.38   57.89
   4  10   5  223.08   60.69
  -4  10  -5  150.78   53.69
   0  11   5  622.94   92.79
   0  11  -5  537.25   88.09
   1  11  -5  264.67   64.29
  -1  11  -5  272.67   66.19
   1  11   5  422.46   79.39
   2  11  -5   43.70   42.10
   2  11   5   28.40   38.10
  -2  11  -5   57.79   48.70
   0   0  -6  284.97   32.20
   0   0   6  366.66   34.20
   1   0  -6 1467.15   84.79
  -1   0   6 1506.75   89.39
   1   0   6 1510.85   91.59
  -1   0   6 1458.55   81.79
  -1   0  -6 1499.15   92.29
   2   0  -6 1151.38   63.59
   2   0   6 1113.89   76.79
  -2   0   6 1073.59   69.29
  -2   0  -6 1082.19   76.79
   3   0   6  671.03   59.79
   3   0  -6  636.14   50.89
   3   0  -6  663.83   37.90
   4   0   6 1589.24  104.89
  -4   0  -6 1522.95  102.59
   4   0  -6 1393.96   94.99
   5   0  -6  614.14   60.79
  -5   0  -6  573.24   66.59
   5   0   6  588.64   70.09
   6   0   6 1118.59   91.79
   6   0  -6 1146.59   84.29
  -6   0  -6  965.40   87.09
   6   0  -6 1014.80   57.79
  -7   0  -6 1213.58   96.79
   7   0  -6 1103.69   65.29
   7   0   6 1082.69   97.29
   8   0   6  212.08   51.49
   9   0   6   -9.70   32.80
   0  -1   6 1753.92   98.19
   0  -1  -6 1631.64   98.59
   0   1   6 1666.93   96.89
   0   1  -6 1674.83   98.89
  -1   1   6 1022.00   58.69
  -1   1   6 1032.50   59.19
   1   1  -6  929.31   61.09
  -1  -1  -6 1062.89   69.39
   1  -1  -6  988.40   60.69
   1   1   6 1000.90   66.89
  -1  -1   6 1000.10   59.29
  -1   1  -6  992.90   67.79
   1  -1  -6  951.40   60.99
  -1  -1   6  851.51   68.99
   2   1  -6 1358.86   78.39
  -2  -1  -6 1322.77   90.59
   2   1   6 1503.65   91.49
   2  -1  -6 1359.66   76.99
  -2  -1   6 1392.46   89.39
  -2  -1   6 1361.26   71.19
  -2   1  -6 1522.15   92.09
   2  -1  -6 1376.06   76.89
   3   1  -6  273.97   25.10
  -3  -1  -6  261.47   42.00
   3   1  -6  229.98   35.80
   3   1   6  248.78   39.20
   3  -1  -6  269.87   20.20
   3  -1  -6  250.07   20.20
   3  -1  -6  314.97   32.50
  -3  -1   6  335.37   39.40
  -3   1  -6  276.67   41.20
  -4  -1  -6   12.80   22.70
   4   1  -6   46.00   20.50
   4   1  -6   35.30   10.30
   4  -1   6   42.60   25.60
   4   1   6   14.70   22.50
   4  -1  -6   25.30   15.10
  -4   1  -6   19.20   21.90
   5  -1   6  514.85   63.49
   5   1  -6  506.75   35.30
   5   1  -6  570.44   59.69
  -5  -1  -6  530.75   62.49
   5   1   6  577.84   66.79
   5  -1  -6  501.75   51.99
  -5   1  -6  551.14   64.49
   6   1  -6  240.98   43.70
   6  -1   6  123.69   36.90
  -6  -1  -6  163.18   37.90
   6   1  -6  204.68   22.70
  -6   1  -6  140.49   37.20
   6  -1  -6  190.88   35.00
   6   1   6  148.69   40.40
   7   1  -6  430.66   36.40
  -7  -1  -6  486.55   66.59
   7  -1   6  357.16   61.09
  -7   1  -6  309.27   56.79
   7  -1  -6  445.76   32.20
   7   1   6  463.05   67.39
   7  -1  -6  471.65   68.69
   8  -1   6  662.83   84.89
   8   1   6  762.42   91.19
   9  -1   6  290.57   60.69
   9   1   6  463.85   73.19
   0  -2  -6  746.33   53.89
   0   2   6  652.13   50.39
   0   2  -6  729.23   53.49
  -1  -2  -6  718.23   57.79
  -1   2   6  739.53   49.60
   1   2  -6  728.03   51.89
  -1  -2   6  712.33   69.89
  -1   2  -6  705.83   56.19
   1   2   6  696.93   55.39
   1  -2  -6  741.83   50.29
   1  -2  -6  774.62   51.09
   2   2  -6 2353.36  130.09
  -2  -2  -6 2451.75  141.49
  -2   2   6 2381.46  121.49
   2  -2  -6 2263.37  126.99
   2   2   6 2332.67  138.49
  -2  -2   6 2362.76  142.29
   2  -2  -6 2350.96  127.49
  -3  -2  -6 1102.29   84.79
   3   2  -6 1208.98   71.09
  -3   2  -6 1162.38   84.69
   3  -2  -6 1227.78   70.49
   3   2   6 1173.08   84.89
   3  -2  -6 1103.49   66.19
  -3  -2   6 1150.18   83.89
  -4  -2  -6  678.23   69.89
   4   2  -6  795.52   66.39
   4   2  -6  774.32   50.39
  -4   2  -6  706.23   71.99
  -4  -2   6  743.13   64.49
   4   2   6  713.83   72.19
   4  -2  -6  720.33   52.59
   4  -2  -6  643.14   43.60
   5   2  -6  229.58   28.00
   5   2  -6  293.77   45.40
  -5  -2  -6  351.66   51.59
  -5   2  -6  222.18   41.50
   5   2   6  145.29   36.90
   5  -2  -6  185.68   30.70
   5  -2  -6  196.18   21.00
   6   2  -6 1083.39   68.89
  -6  -2  -6 1111.89   91.49
   6   2   6 1192.58   93.99
  -6   2  -6  917.91   86.09
   6  -2  -6 1015.80   79.49
  -7  -2  -6  110.89   38.90
   7  -2   6  151.58   45.10
   7   2  -6  128.49   24.50
  -7   2  -6   45.30   33.60
   7  -2  -6   52.39   26.00
   7   2   6   56.29   34.50
   8   2  -6  647.94   53.89
   8  -2   6  517.55   75.99
   8   2   6  622.94   83.19
   9  -2   6  127.69   47.10
   9   2   6   54.09   43.20
   0  -3  -6  325.17   40.50
   0   3  -6  303.07   38.80
   0   3   6  353.56   40.10
  -1   3   6 1115.99   73.99
   1   3  -6 1181.08   76.19
   1   3   6 1175.08   77.99
  -1   3  -6 1054.79   77.59
  -1  -3   6 1120.79   88.39
  -2   3   6  348.07   33.00
  -2  -3  -6  528.85   55.89
   2   3  -6  411.36   43.10
   2  -3  -6  409.66   35.80
  -2   3  -6  394.96   49.70
   2   3   6  376.46   45.20
  -2  -3   6  490.25   59.19
   3   3  -6  433.86   44.80
  -3  -3  -6  325.57   48.40
   3  -3  -6  417.36   36.30
  -3   3  -6  498.35   56.99
  -3  -3   6  545.55   60.49
   3   3   6  511.95   57.89
   3  -3  -6  475.65   32.90
   4   3  -6 2714.03  148.89
   4   3  -6 2750.92  166.18
  -4  -3  -6 2748.82  164.38
   4  -3  -6 2587.84  143.79
   4   3   6 2500.05  161.38
   4  -3  -6 2573.14  141.89
  -4   3  -6 2362.56  158.48
  -4  -3   6 2747.03  165.98
   5   3  -6  172.08   28.50
   5   3  -6  189.98   38.80
  -5  -3  -6  138.99   39.00
   5  -3  -6  125.59   25.00
   5   3   6  158.18   38.30
  -5   3  -6  145.69   39.30
   6   3  -6  685.13   56.99
   6   3   6  642.74   78.09
  -6   3  -6  913.61   90.19
   6  -3  -6  705.33   61.59
   7   3  -6  271.67   38.50
   7   3   6  266.87   55.89
  -7   3  -6  286.77   53.99
   8  -3   6  167.98   49.80
   8   3  -6  233.18   37.50
   8   3   6  216.28   59.49
   9  -3   6   26.80   39.40
   9   3   6  -28.80   34.30
   0   4   6  447.06   49.00
   0   4  -6  455.35   51.69
  -1   4   6 1240.58   84.89
   1   4  -6 1295.87   88.39
   1   4   6 1363.66   73.69
   1   4   6 1146.69   86.99
  -1   4  -6 1283.27   90.39
  -1  -4   6 1293.77  100.79
   2   4  -6 1487.55   94.19
  -2   4   6 1222.28   86.09
  -2  -4   6 1239.78  102.99
  -2   4  -6 1444.76   98.49
   2   4   6 1495.65   97.99
   2   4   6 1464.85   84.49
  -3   4   6 1315.97   77.89
   3   4  -6 1194.58   87.29
  -3   4  -6 1303.47   96.59
  -3  -4   6 1311.47  102.09
   3   4   6 1304.67   84.49
   3  -4  -6 1357.66   83.89
   3  -4  -6 1335.77   71.89
   3   4   6 1274.77   96.29
   4   4  -6  372.36   46.70
  -4   4  -6  382.26   55.29
   4   4   6  383.36   56.79
   4  -4  -6  370.16   33.40
  -4  -4   6  354.16   53.69
   5   4  -6  414.46   50.09
  -5   4  -6  455.55   63.79
   5   4   6  438.06   61.79
   5  -4  -6  451.35   45.20
   6   4  -6  163.68   33.90
  -6   4  -6  106.19   37.50
   6   4   6   52.99   33.40
   7   4  -6  277.47   45.40
  -7   4  -6  381.96   64.49
   7   4   6  346.27   65.19
   8   4  -6   45.90   29.00
   8   4   6  105.09   44.80
   0   5  -6  188.58   37.80
   0   5   6  224.68   39.10
   1   5  -6    6.00   20.10
  -1   5   6   27.80   20.30
   1   5   6   34.00   24.40
   1   5   6   46.50   14.20
  -1   5  -6   -0.50   19.70
  -1  -5   6   24.70   26.80
   2   5  -6   -0.80   18.90
  -2   5   6   33.80   18.90
  -2  -5   6    0.90   26.40
   2   5   6   -3.30   11.00
   2   5   6   27.70   23.00
  -2   5  -6  -12.80   19.80
   3   5  -6 1924.71  123.29
  -3   5   6 1983.80  111.29
  -3   5  -6 1942.21  130.19
   3   5   6 1791.92  126.89
   3   5   6 1842.82  114.29
  -3  -5   6 1764.12  132.99
   4   5  -6   79.59   29.00
  -4  -5   6  110.49   38.70
   4   5   6  111.69   37.40
  -4   5  -6   54.09   28.50
   4   5   6   74.59   24.50
   5   5  -6 1657.33  111.19
  -5   5  -6 1644.74  119.59
   5   5   6 1590.94  120.69
   5   5   6 1428.76  107.79
   6   5  -6   75.59   30.30
  -6   5  -6   93.59   39.90
   6   5   6   15.60   34.10
   7   5  -6   37.40   27.20
  -7   5  -6   44.70   35.00
   7   5   6   43.30   38.80
   8   5  -6   69.19   34.30
   8   5   6  136.69   52.09
   0   6  -6   -4.50   20.30
   0   6   6  -39.90   15.70
   1   6  -6 1121.19   90.09
  -1   6   6 1119.89   87.39
   1   6   6 1211.98   91.29
  -1  -6   6 1078.09   98.29
  -1   6  -6 1020.70   87.49
  -2   6   6  131.59   32.30
   2   6  -6  200.58   41.70
  -2   6  -6  131.59   38.20
   2   6   6  131.89   25.00
  -2  -6   6  135.09   41.20
   2   6   6  158.78   39.40
   3   6  -6 1731.53  119.89
   3   6   6 1690.13  107.09
  -3  -6   6 1584.14  129.09
  -3   6  -6 1612.74  122.19
   3   6   6 1762.62  123.69
   4   6  -6   81.29   32.80
   4   6   6   48.00   30.40
   4   6   6   57.29   25.10
  -4   6  -6  107.09   39.00
   5   6  -6  490.85   66.99
  -5   6  -6  526.65   76.09
   5   6   6  442.86   68.19
   6   6  -6   30.10   29.40
   6   6   6   42.00   36.10
  -6   6  -6   45.90   37.60
   7   6  -6  492.15   66.79
   7   6   6  462.25   75.99
   0   7  -6  432.86   64.99
   0   7   6  575.24   68.69
  -1   7   6  768.62   83.89
   1   7  -6  956.20   84.79
  -1   7  -6  988.10   97.89
  -1  -7   6  909.71   96.59
   1   7   6  775.32   84.49
   2   7  -6   78.79   32.80
  -2   7   6   51.09   27.30
  -2  -7   6  -19.20   25.60
   2   7   6   50.89   29.50
  -2   7  -6   14.20   26.30
   3   7  -6  286.97   51.89
   3   7   6  229.78   38.10
   3   7   6  323.17   58.79
  -3   7  -6  230.38   55.29
   4   7  -6  667.83   78.29
   4   7   6  592.84   66.29
  -4   7  -6  723.13   84.49
   4   7   6  688.23   85.79
   5   7  -6  -41.50   25.30
   5   7   6   10.20   33.10
  -5   7  -6  -18.30   27.50
   6   7  -6  189.98   51.69
   6   7   6  249.97   56.89
  -6   7  -6  286.27   62.59
   7   7  -6  130.79   46.50
   7   7   6  167.68   54.99
   0   8  -6  237.08   50.09
   0   8   6  199.08   46.40
   1   8  -6  355.36   61.49
  -1   8   6  401.56   61.79
  -1   8  -6  346.97   60.89
   1   8   6  298.97   55.39
   2   8  -6  945.21  103.49
  -2   8  -6  980.20  107.19
   2   8   6 1092.79  109.19
   3   8  -6  223.08   50.99
   3   8   6  242.78   53.19
  -3   8  -6  183.98   49.70
   4   8  -6  146.09   47.00
   4   8   6  108.99   44.50
  -4   8  -6   57.99   40.50
   5   8  -6  220.18   55.79
   5   8   6  107.49   48.00
  -5   8  -6  163.18   55.09
   6   8  -6  668.13   90.09
  -6   8  -6  508.65   83.89
   6   8   6  516.05   81.89
   0   9   6  895.61  101.69
   0   9  -6  891.91  105.39
   1   9  -6  285.27   60.79
  -1   9   6  562.14   77.99
  -1   9  -6  410.46   74.19
   1   9   6  490.95   75.29
   2   9  -6  239.08   54.59
  -2   9  -6  227.98   53.99
   2   9   6  172.38   48.90
   3   9  -6   23.40   36.70
  -3   9  -6   56.79   40.40
   3   9   6    8.70   35.00
   4   9  -6  115.09   48.40
  -4   9  -6   73.09   45.00
   4   9   6   41.30   44.10
   5   9  -6   39.20   42.40
   5   9   6   19.50   37.40
  -5   9  -6   10.20   39.10
   0  10   6  269.87   61.19
   0  10  -6  322.97   66.69
   1  10  -6   90.99   48.30
   1  10   6  128.49   45.20
  -1  10  -6  170.28   53.39
   2  10  -6  349.27   67.19
   2  10   6  245.38   57.69
  -2  10  -6  369.76   70.49
   3  10  -6  126.29   50.79
   3  10   6   83.99   45.00
  -3  10  -6   68.29   44.30
   4  10  -6  252.37   65.19
   4  10   6  307.07   70.39
  -4  10  -6  194.78   61.19
   0  11  -6  279.47   69.29
   1  11  -6  152.28   55.99
  -1  11  -6  186.48   59.69
   1  11   6  121.59   51.59
   2  11   6  327.37   71.09
   0   0  -7  -11.30   11.90
   0   0   7   -2.90   11.90
  -1   0   7 4273.07  226.08
   1   0   7 4183.78  234.78
  -1   0  -7 4512.95  237.58
   1   0  -7 4390.56  229.98
  -1   0   7 4612.74  234.78
  -2   0   7 1679.83   99.99
   2   0   7 1774.72  108.99
  -2   0  -7 1685.43  108.29
   2   0  -7 1630.84   93.69
  -3   0  -7 1085.49   81.99
   3   0  -7 1091.89   61.19
  -3   0   7 1096.59   71.89
   3   0   7 1017.80   81.39
  -4   0  -7  461.85   60.19
   4   0   7  361.16   53.89
   4   0  -7  367.26   43.00
   4   0  -7  357.86   23.00
  -5   0  -7  677.33   72.79
   5   0   7  748.73   78.99
   5   0  -7  603.44   63.49
   6   0   7  613.24   73.09
   6   0  -7  658.53   69.39
  -6   0  -7  648.94   74.29
   7   0   7  570.04   76.19
  -7   0  -7  504.75   72.99
  -8   0  -7  153.18   45.70
   8   0   7  224.28   54.69
   9   0   7  171.08   51.89
   0  -1   7 1390.06   86.49
   0   1   7 1355.26   85.29
   0   1  -7 1459.25   88.49
   0  -1  -7 1469.35   89.19
  -1  -1  -7 1842.82  111.99
  -1   1   7 1783.12  101.19
  -1   1   7 1893.41  101.79
   1   1  -7 1912.61  105.89
   1  -1   7 1898.51  111.69
  -1  -1   7 1787.92  101.79
   1  -1  -7 1807.02  104.79
  -1  -1   7 1892.51  115.19
   1  -1  -7 1790.92  103.99
   1   1   7 1679.23  108.79
  -1   1  -7 1830.82  111.49
  -2   1   7   35.80   13.40
   2   1  -7   45.80   13.90
   2  -1   7   55.29   23.40
  -2  -1  -7   48.50   23.50
   2   1   7   44.00   22.20
  -2  -1   7   50.59    9.10
  -2   1  -7   59.79   22.30
   2  -1  -7   49.70   14.20
  -2  -1   7   49.10   21.50
   2  -1  -7   50.29   13.90
  -3  -1  -7  213.68   37.00
   3   1  -7  169.48   20.70
   3  -1   7  128.29   32.20
  -3  -1   7  163.38   30.60
   3  -1  -7  144.29   17.30
  -3   1  -7  208.48   39.70
   3  -1  -7  159.18   18.30
   3   1   7  135.99   32.60
   4   1  -7  764.22   65.09
   4   1  -7  906.01   48.20
   4  -1   7  920.01   74.99
  -4  -1  -7  913.91   85.59
   4  -1  -7  743.83   58.69
  -4   1  -7  577.64   68.59
   4  -1  -7  716.23   43.00
   4   1   7  789.92   71.39
   5  -1   7  275.37   48.20
   5   1  -7  325.17   25.80
  -5  -1  -7  433.96   59.09
   5   1  -7  312.87   46.70
   5  -1  -7  404.16   45.60
  -5   1  -7  356.26   52.99
   5   1   7  413.46   59.29
   6  -1   7  447.16   65.49
   6   1  -7  574.94   38.00
  -6  -1  -7  682.63   76.59
   6   1  -7  555.34   65.79
   6  -1  -7  506.65   58.29
   6   1   7  606.04   73.99
  -6   1  -7  625.14   75.19
   7  -1   7  152.98   45.30
  -7  -1  -7   80.49   36.40
  -7   1  -7  184.58   45.80
   7   1   7  183.08   47.00
  -8  -1  -7  646.64   80.89
   8  -1   7  586.54   79.59
  -8   1  -7  777.22  131.09
   8   1   7  480.65   74.19
   9  -1   7  287.57   63.99
   9   1   7  290.97   62.49
   0   2  -7 1332.57   91.19
   0   2   7 1500.05   90.49
   0  -2  -7 1574.44   93.69
  -1  -2  -7 2367.26  137.69
  -1   2   7 2376.56  128.99
  -1   2   7 2233.28  117.69
   1   2  -7 2250.37  130.99
   1   2   7 2386.46  136.29
   1  -2  -7 2443.16  131.19
  -1   2  -7 2175.48  135.79
   2   2  -7 1069.89   65.69
  -2   2   7  908.41   56.09
  -2  -2  -7 1070.89   78.19
  -2  -2   7 1091.79   79.49
  -2   2  -7  947.41   74.19
   2  -2  -7 1061.39   63.09
   2   2   7  995.70   74.49
  -2  -2   7  955.10   58.69
   2  -2  -7 1024.30   63.49
   3   2  -7 2636.74  152.48
  -3  -2  -7 2718.83  169.28
  -3  -2   7 3023.40  169.78
   3  -2  -7 2842.92  149.99
   3   2   7 2905.21  169.38
  -3   2  -7 2933.41  169.48
  -4  -2  -7  123.39   32.80
   4   2  -7  148.39   22.40
   4   2  -7  139.39   34.70
   4   2   7  143.39   34.10
   4  -2  -7  104.19   21.70
  -4  -2   7  112.79   31.40
   4  -2  -7  144.69   17.50
  -4   2  -7  131.09   33.90
   5   2  -7  965.50   83.59
  -5  -2  -7  963.80   84.79
   5   2  -7 1030.90   64.49
  -5   2  -7 1006.50   86.59
   5   2   7  916.11   85.29
   5  -2  -7 1097.59   73.39
   6   2  -7  101.39   20.80
  -6  -2  -7   33.30   29.90
   6  -2   7   47.50   32.40
  -6   2  -7  101.39   37.60
   6   2   7  111.49   39.40
   6  -2  -7   19.40   21.20
  -7  -2  -7 1086.19   91.79
   7   2  -7  870.21   60.29
   7  -2   7  618.24   82.49
   7   2   7  747.73   92.49
  -7   2  -7  991.10   97.99
   8  -2   7  165.08   46.90
  -8  -2  -7  188.18   50.29
   8   2   7  232.08   57.09
   0   3  -7  318.37   41.70
   0  -3  -7  276.27   39.40
   0   3   7  269.37   36.30
  -1  -3  -7  829.82   68.69
  -1   3   7  858.81   60.49
   1   3  -7  834.72   62.69
  -1  -3   7  706.73   78.09
   1  -3  -7  947.61   63.89
   1   3   7  805.32   64.59
  -1   3  -7  896.51   68.89
  -2  -3  -7  477.85   54.29
   2   3  -7  463.05   47.90
  -2  -3   7  413.56   57.49
  -2   3  -7  498.75   58.49
   2  -3  -7  428.46   38.80
   2   3   7  419.26   50.19
  -3  -3  -7  926.31   75.59
   3   3  -7  747.43   57.59
  -3   3  -7  764.52   69.09
   3  -3  -7  801.12   53.69
  -3  -3   7  872.71   72.59
   3   3   7  628.44   70.29
  -4  -3  -7  230.88   46.50
   4   3  -7  184.68   29.40
   4   3   7  144.79   37.00
  -4  -3   7  226.48   44.00
  -4   3  -7  217.48   41.10
   4  -3  -7  207.88   26.10
  -5  -3  -7 1879.61  128.59
   5   3  -7 1826.62  107.29
   5   3  -7 1729.43  125.49
   5  -3  -7 1625.24  105.69
  -5   3  -7 1902.51  126.99
   5   3   7 1627.34  124.49
   6   3  -7   31.00   18.60
  -6  -3  -7  -18.80   25.70
   6   3   7   35.40   30.60
  -6   3  -7   10.20   29.90
   7   3  -7  112.49   26.60
  -7   3  -7   89.29   41.20
   7   3   7  128.29   44.90
   8  -3   7   48.70   39.40
   8   3   7   92.99   47.50
   0   4  -7  398.46   48.60
   0   4   7  489.55   52.19
  -1   4   7  605.24   51.89
   1   4  -7  522.25   56.19
   1   4   7  746.63   67.69
   1   4   7  567.74   38.00
  -1   4  -7  471.85   57.09
  -1  -4   7  613.04   70.99
  -2   4   7 1264.97   87.69
   2   4  -7 1581.64   96.59
  -2  -4   7 1271.87  103.99
   2   4   7 1428.76   85.19
   2   4   7 1523.55  100.39
  -2   4  -7 1448.96  101.79
   3   4  -7  873.01   69.89
  -3  -4   7  931.11   83.39
   3   4   7  908.11   78.69
  -3   4  -7 1040.20   81.79
   4   4  -7 1322.97   91.99
  -4  -4   7 1453.05  108.39
   4  -4  -7 1329.87   79.09
   4   4   7 1353.66  105.69
  -4   4  -7 1456.65  105.59
   5   4  -7  290.37   41.00
  -5  -4   7  282.67   56.59
  -5   4  -7  228.88   46.40
   5   4   7  314.77   55.89
   6   4  -7  698.53   68.49
   6   4   7  759.82   90.59
  -6   4  -7  747.33   89.69
   7   4  -7  218.98   39.50
  -7   4  -7  241.48   52.79
   7   4   7  217.68   51.49
   8   4  -7  226.58   41.50
   8   4   7  286.37   64.29
   0   5   7  586.64   63.49
   0   5  -7  536.55   63.79
  -1   5   7  158.98   33.70
   1   5  -7  138.69   34.10
   1   5   7  215.28   39.50
  -1  -5   7  278.17   53.69
   1   5   7  219.28   24.00
  -1   5  -7  234.98   42.80
  -2   5   7   32.40   18.50
   2   5  -7    3.70   19.50
   2   5   7   10.60   11.80
  -2  -5   7  -23.80   25.30
  -2   5  -7  -17.50   17.30
   2   5   7   14.10   22.00
   3   5  -7  435.36   53.19
   3   5   7  365.56   42.20
   3   5   7  454.55   62.69
  -3  -5   7  268.17   52.49
  -3   5  -7  363.56   57.79
   4   5  -7 1414.96   99.39
  -4   5  -7 1399.46  109.29
   4   5   7 1205.48  103.89
   4   5   7 1437.26   95.29
  -4  -5   7 1330.47  112.19
   5   5  -7  164.48   36.80
   5   5   7  213.48   38.90
  -5   5  -7   74.59   36.20
   5   5   7  149.79   44.20
   6   5  -7  317.37   49.10
  -6   5  -7  187.88   49.50
   6   5   7  293.07   61.09
   7   5  -7   -5.40   26.30
   7   5   7   13.80   33.00
  -7   5  -7    5.70   34.50
   8   5  -7   60.39   32.70
   8   5   7   88.89   46.50
   0   6  -7  817.92   84.49
   0   6   7  816.52   74.29
   1   6  -7  230.28   43.60
  -1   6   7  256.97   43.40
  -1  -6   7  263.07   54.29
  -1   6  -7  230.48   46.60
   1   6   7  193.78   41.50
  -2   6   7 1670.13  112.79
   2   6  -7 1655.83  118.29
  -2   6  -7 1743.93  123.89
  -2  -6   7 1537.55  128.79
   2   6   7 1722.43  121.19
   2   6   7 1697.53  101.69
   3   6  -7  178.48   40.50
  -3   6  -7  210.48   46.00
  -3  -6   7  199.28   52.19
   3   6   7  183.38   43.50
   3   6   7  205.48   34.10
   4   6  -7 1094.49   92.49
   4   6   7 1112.99   84.49
  -4   6  -7 1210.58  103.79
   4   6   7 1132.89   99.99
   5   6  -7   77.59   33.90
   5   6   7  173.88   48.50
  -5   6  -7   15.20   32.20
   6   6  -7  884.91   88.99
  -6   6  -7  748.63   92.09
   6   6   7  792.12   94.49
   7   6  -7   67.99   35.60
   7   6   7   73.19   43.40
  -7   6  -7   90.49   45.00
   0   7  -7  453.35   65.89
   0   7   7  592.14   69.89
  -1   7   7  192.58   42.70
   1   7  -7  134.69   39.40
   1   7   7  265.17   52.89
  -1   7  -7  243.08   47.90
   2   7  -7  143.59   43.50
   2   7   7  274.37   53.89
  -2   7  -7  195.18   46.90
   3   7  -7  182.28   45.70
   3   7   7  222.98   50.69
  -3   7  -7  205.78   49.50
   4   7  -7   61.09   38.20
   4   7   7  171.28   50.59
  -4   7  -7  171.38   52.49
   5   7  -7  632.04   79.69
   5   7   7  695.03   92.69
  -5   7  -7  577.74   85.69
   6   7  -7   32.90   33.30
  -6   7  -7   -1.10   34.40
   6   7   7   -8.60   34.40
   0   8   7 1107.29   99.69
   0   8  -7 1230.58  122.39
   1   8  -7  520.15   75.69
  -1   8   7  689.13   82.49
   1   8   7  635.44   83.69
  -1   8  -7  717.63   86.69
   2   8  -7  272.97   56.49
   2   8   7  524.45   75.59
  -2   8  -7  540.15   77.49
   3   8  -7  572.54   80.89
  -3   8  -7  582.94   83.39
   3   8   7  750.92   93.49
   4   8  -7  166.78   48.30
  -4   8  -7  116.09   49.60
   4   8   7  204.28   52.59
   5   8  -7  206.98   52.99
  -5   8  -7  210.48   57.19
   5   8   7  222.38   57.09
   6   8  -7  245.78   58.19
  -6   8  -7  231.98   61.59
   6   8   7  208.88   60.69
   0   9  -7  244.18   57.39
   0   9   7  288.97   58.29
   1   9  -7  306.67   63.29
  -1   9  -7  271.37   58.79
   1   9   7  333.47   60.79
   2   9  -7   31.50   36.00
  -2   9  -7    9.60   35.90
   2   9   7   58.19   41.90
   3   9  -7   18.90   35.60
  -3   9  -7  -47.70   30.50
   3   9   7    5.10   34.60
   4   9  -7   13.40   33.40
  -4   9  -7   46.70   44.60
   4   9   7   85.69   47.80
   5   9  -7  110.39   51.79
  -5   9  -7   -6.00   42.40
   5   9   7   55.29   46.40
   0  10  -7   54.19   43.30
   1  10  -7  664.33   89.69
  -1  10  -7  499.65   81.89
   1  10   7  528.75   81.09
   2  10  -7  284.07   63.99
  -2  10  -7  281.17   67.09
   2  10   7  281.07   59.89
   3  10  -7  273.87   63.89
  -3  10  -7  289.57   66.89
   3  10   7  216.58   58.09
   0   0   8  207.18   29.20
   0   0  -8  157.38   28.60
  -1   0  -8 1306.17   89.69
  -1   0   8 1296.47   78.09
   1   0  -8 1364.16   83.49
  -1   0   8 1310.67   85.89
   1   0   8 1385.16   88.49
  -2   0   8   98.19   22.40
   2   0  -8  104.39   19.20
   2   0   8   91.19   27.50
  -2   0  -8  115.89   31.20
  -3   0   8 2249.18  138.09
   3   0   8 2758.52  154.28
   3   0  -8 2454.55  130.09
  -3   0  -8 2341.27  150.48
   4   0   8  734.33   74.89
  -4   0  -8  744.33   76.99
   4   0  -8  616.34   39.00
   5   0  -8   43.10   23.00
   5   0   8   10.30   24.40
  -5   0  -8  122.99   38.50
  -6   0  -8  225.98   49.00
   6   0  -8  165.28   37.10
   6   0   8  200.48   46.30
  -7   0  -8  168.18   46.00
   7   0   8  184.38   47.50
  -8   0  -8   -7.60   30.90
   8   0   8   50.79   37.00
   0   1  -8  278.47   37.00
   0  -1   8  288.17   35.50
   0  -1  -8  342.77   40.80
   0   1   8  289.97   36.20
  -1  -1  -8  451.95   48.30
  -1   1   8  380.56   32.70
  -1   1   8  372.86   32.70
   1   1  -8  364.36   40.50
   1  -1   8  348.67   42.50
  -1   1  -8  341.07   44.40
   1  -1  -8  351.46   38.30
   1   1   8  376.96   44.10
  -1  -1   8  348.97   32.20
  -1  -1   8  384.16   48.70
  -2   1   8 1043.80   61.19
   2   1  -8 1172.18   65.29
  -2  -1  -8 1130.89   79.29
   2  -1   8 1063.69   77.49
  -2  -1   8  940.51   54.29
   2  -1  -8  890.01   60.99
   2   1   8  882.41   73.09
   2  -1  -8  848.12   60.39
  -2   1  -8  851.21   72.99
  -2  -1   8  903.71   71.09
   3  -1   8  602.14   67.99
  -3  -1  -8  573.04   67.99
   3   1  -8  549.35   42.30
   3   1   8  704.83   70.39
  -3  -1   8  591.44   54.09
   3  -1  -8  602.04   41.40
   3  -1  -8  692.03   42.60
   4  -1   8 2583.44  150.08
  -4  -1  -8 2431.56  149.19
   4   1  -8 2256.27  119.79
   4   1   8 1908.71  141.19
   4  -1  -8 2178.88  116.79
  -4   1  -8 2189.88  145.29
   4  -1  -8 2232.28  133.49
   5   1  -8  920.41   55.09
   5  -1   8  958.80   86.79
   5   1  -8  946.51   81.39
  -5  -1  -8  994.80   96.89
  -5   1  -8  986.30   86.69
   5  -1  -8  969.20   73.59
   5   1   8 1130.19   89.69
   6  -1   8 1013.00  102.69
   6   1  -8 1035.50   86.99
  -6  -1  -8 1064.89   93.09
  -6   1  -8  856.91   93.29
   6   1   8  889.71   94.89
   6  -1  -8  999.70   79.39
  -7  -1  -8    9.80   30.70
   7  -1   8  -15.00   32.40
   7   1   8   19.20   32.70
  -7   1  -8  -45.00   23.30
  -8  -1  -8   34.80   37.20
   8  -1   8  114.49   44.30
   8   1   8  154.98   51.49
  -8   1  -8   92.59   41.90
   0   2   8 1157.78   76.79
   0   2  -8 1178.68   80.39
   0  -2  -8 1138.69   80.39
   1   2  -8  187.38   29.60
  -1  -2  -8  195.78   33.20
  -1   2   8  258.37   30.40
  -1   2   8  212.68   17.80
  -1  -2   8  146.99   36.90
  -1   2  -8  189.48   33.80
   1   2   8  241.68   35.60
   1  -2  -8  247.18   32.60
  -1  -2   8  222.58   28.90
  -2  -2  -8 1948.41  118.39
  -2   2   8 1662.73   93.79
   2   2  -8 1805.12  104.09
   2  -2  -8 1918.11  102.09
  -2   2  -8 1830.02  115.59
  -2  -2   8 1781.02  116.99
  -2  -2   8 1409.96   94.49
   2  -2  -8 1831.92  101.79
   2   2   8 1836.42  114.49
   3   2  -8  381.86   37.10
  -3  -2  -8  402.26   56.69
  -3  -2   8  348.17   47.10
   3   2   8  326.07   49.40
   3  -2  -8  342.87   30.10
   3  -2  -8  313.97   32.30
  -3   2  -8  248.08   43.30
  -4  -2  -8  222.98   44.00
   4   2  -8  219.78   28.10
   4   2   8  331.47   53.39
  -4   2  -8  242.98   43.80
  -4  -2   8  273.27   44.20
   4  -2  -8  270.47   33.60
   5  -2   8  674.73   77.59
   5   2  -8  795.02   84.39
  -5  -2  -8  622.34   75.29
   5   2  -8  763.32   51.29
   5   2   8  911.71   91.89
  -5   2  -8  850.51   90.79
   5  -2  -8  748.83   60.09
   6  -2   8  134.69   41.90
   6   2  -8  222.38   26.20
  -6  -2  -8  168.38   44.20
   6   2   8  150.68   43.00
  -6   2  -8  229.38   48.10
  -7  -2  -8  401.56   67.69
   7  -2   8  344.47   61.19
  -7   2  -8  558.14   75.89
   7   2   8  398.26   66.49
  -8  -2  -8   83.99   40.20
   8  -2   8   61.99   40.50
  -8   2  -8   58.49   42.10
   8   2   8  178.38   50.99
   0  -3  -8 3335.17  192.78
   0   3  -8 3284.57  192.38
   0   3   8 3601.44  190.88
  -1   3   8  662.53   53.69
   1   3  -8  697.93   57.39
  -1  -3  -8  740.33   64.19
   1   3   8  649.93   59.29
   1  -3  -8  716.43   57.89
  -1  -3   8  744.63   78.29
  -1   3  -8  683.43   61.59
   2   3  -8  828.42   59.89
  -2  -3  -8  790.62   70.09
  -2  -3   8  671.73   76.29
  -2   3  -8  739.13   76.19
   2   3   8  722.93   66.29
   3   3  -8  842.32   61.79
  -3  -3  -8  868.71   77.49
  -3  -3   8  732.03   79.19
  -3   3  -8  841.52   75.39
   3   3   8  923.61   86.59
   4   3  -8   17.30   14.80
  -4  -3  -8   41.40   29.90
   4  -3  -8   42.80   15.10
  -4  -3   8   19.40   24.90
   4   3   8  -17.50   22.40
  -4   3  -8   16.60   24.50
   5   3  -8 1014.80   71.09
  -5  -3  -8 1135.29  110.29
  -5   3  -8 1005.80  101.99
   5   3   8 1095.19  106.29
   6   3  -8   46.80   20.90
  -6  -3  -8  124.99   44.10
   6   3   8  119.99   40.30
  -6   3  -8   65.69   37.20
  -7  -3  -8  473.35   71.19
   7   3  -8  346.77   41.00
   7  -3   8  352.16   65.09
  -7   3  -8  428.96   66.49
   7   3   8  328.17   61.99
   8  -3   8  502.05   78.89
   8   3   8  598.84   83.99
   0   4  -8  167.88   34.50
   0   4   8  170.18   33.30
  -1   4   8 1140.69   77.99
   1   4  -8 1095.59   79.99
   1   4   8  994.60   80.19
  -1   4  -8 1045.20   82.79
   1   4   8 1029.30   61.69
  -1  -4   8 1275.37   99.39
  -2  -4  -8  402.46   57.29
  -2   4   8  465.95   48.00
   2   4  -8  552.64   57.99
   2   4   8  514.55   40.80
  -2  -4   8  473.35   66.19
  -2   4  -8  649.34   68.99
   2   4   8  585.54   65.39
   3   4  -8  594.84   58.69
  -3  -4  -8  581.74   70.49
  -3   4  -8  467.45   63.69
   3   4   8  398.76   57.09
  -3  -4   8  511.75   69.09
  -4  -4  -8  -21.50   25.60
   4   4  -8   28.40   21.10
   4   4   8   23.70   29.90
  -4   4  -8   12.60   26.30
  -4  -4   8   -4.90   27.00
   5   4  -8  131.59   29.60
   5   4   8  136.49   42.30
  -5   4  -8  107.99   41.20
   6   4  -8  619.84   62.79
  -6   4  -8  811.62   93.79
   6   4   8  666.33   84.99
   7   4  -8  485.65   55.49
  -7   4  -8  573.24   79.99
   7   4   8  426.26   70.79
   8  -4   8  441.66   74.79
   8   4   8  481.05   81.69
   0   5  -8    2.80   20.20
   0   5   8    6.10   19.10
   1   5  -8 3464.15  204.48
  -1   5   8 3643.24  202.68
  -1   5  -8 3466.25  208.58
   1   5   8 3632.14  206.98
  -1  -5   8 3261.07  218.58
   1   5   8 3549.84  182.68
  -2   5   8   34.40   21.40
   2   5  -8   18.30   22.20
   2   5   8   37.60   28.10
  -2  -5   8  119.99   39.20
   2   5   8   54.59   16.00
  -2   5  -8   18.10   24.90
   3   5  -8  204.58   38.50
   3   5   8  286.77   49.80
  -3  -5   8  215.98   49.50
  -3   5  -8   66.09   33.10
   3   5   8  175.08   29.30
   4   5  -8   75.89   27.90
  -4   5  -8   67.49   35.90
   4   5   8  142.69   41.70
   4   5   8  154.68   31.20
   5   5  -8   -4.50   20.70
   5   5   8  -37.80   15.40
  -5   5  -8   12.80   32.00
   5   5   8  -49.10   25.50
   6   5  -8  380.66   53.19
   6   5   8  383.56   67.79
  -6   5  -8  446.46   73.49
   7   5  -8  361.06   52.79
   7   5   8  384.16   73.79
  -7   5  -8  396.96   71.29
   0   6  -8  833.32   88.79
   0   6   8  870.21   86.59
   1   6  -8  562.54   69.09
  -1   6   8  575.24   64.39
   1   6   8  650.23   74.89
  -1   6  -8  501.85   65.39
  -1  -6   8  726.63   84.29
   2   6  -8   95.99   34.30
  -2  -6   8  106.79   40.00
  -2   6  -8   57.29   31.30
   2   6   8  114.29   37.70
   3   6  -8  498.95   66.29
  -3   6  -8  641.94   78.29
   3   6   8  556.14   76.79
   4   6  -8  192.18   42.40
   4   6   8  145.59   44.50
  -4   6  -8  188.18   51.79
   5   6  -8  152.88   39.70
  -5   6  -8  203.48   53.19
   5   6   8  121.39   44.70
   6   6  -8  267.17   50.79
   6   6   8  260.77   61.29
  -6   6  -8  252.67   60.29
   7   6  -8  474.75   62.89
  -7   6  -8  391.86   73.79
   7   6   8  437.16   76.09
   0   7   8  747.53   80.79
   0   7  -8  660.63   77.19
  -1   7   8  213.18   45.40
   1   7  -8  265.97   50.09
   1   7   8  354.06   57.69
  -1   7  -8  214.38   48.00
   2   7  -8  326.47   55.49
  -2   7  -8  315.27   62.19
   2   7   8  291.27   56.59
   3   7  -8  894.61   93.19
   3   7   8  997.30  102.49
  -3   7  -8  856.91   98.39
   4   7  -8   43.60   34.50
  -4   7  -8   92.29   41.60
   4   7   8   24.00   34.00
   5   7  -8  761.72   83.69
  -5   7  -8  565.54   85.09
   5   7   8  709.73   94.79
   6   7  -8    8.40   32.90
   6   7   8  -18.70   34.20
  -6   7  -8  -38.90   32.40
   0   8   8   26.10   30.50
   0   8  -8    9.70   29.50
   1   8  -8   11.90   30.20
   1   8   8   13.80   29.30
  -1   8  -8   -7.20   28.60
   2   8  -8  641.94   83.69
  -2   8  -8  803.52   97.09
   2   8   8  936.91  102.29
   3   8  -8  172.98   47.90
  -3   8  -8  119.49   49.40
   3   8   8  162.58   45.20
   4   8  -8  372.66   66.09
  -4   8  -8  193.98   56.99
   4   8   8  363.06   71.29
   5   8  -8  368.86   68.09
   5   8   8  345.77   69.99
  -5   8  -8  454.85   82.49
   0   9  -8  -12.30   31.40
   1   9  -8  -12.80   32.60
   1   9   8   20.30   33.80
  -1   9  -8   29.80   35.50
   2   9  -8  213.48   56.89
  -2   9  -8  171.88   54.09
   2   9   8  211.68   54.29
   3   9  -8  411.26   70.69
  -3   9  -8  163.48   54.89
   3   9   8  264.37   65.39
   4   9  -8  937.91  105.79
  -4   9  -8  870.91  108.29
   4   9   8  676.03   94.59
   0  10  -8  -16.40   33.90
   1  10  -8  296.27   65.69
  -1  10  -8  231.78   61.69
   1  10   8  353.46   69.59
   2  10  -8   67.19   47.10
   2  10   8   22.60   37.90
  -2  10  -8   62.59   48.80
   0   0  -9   -6.00   14.60
   0   0   9  -14.60   13.40
   1   0   9   11.90   19.20
   1   0  -9    9.10   15.60
  -1   0  -9   44.00   23.60
  -1   0   9   31.10   15.40
  -1   0   9   31.40   19.10
   2   0   9  233.58   39.10
   2   0  -9  177.68   27.20
  -2   0  -9  287.47   44.90
  -2   0   9  146.69   27.20
  -3   0  -9 1334.27  101.39
  -3   0   9 1322.27   88.39
   3   0   9 1403.66  100.69
   3   0  -9 1385.56   80.79
   4   0   9  349.87   55.09
   4   0  -9  299.77   28.30
  -4   0  -9  377.06   58.29
   5   0   9 1098.59   95.79
  -5   0  -9 1114.19   97.19
  -6   0  -9 1210.28  105.29
   6   0   9 1097.69  100.29
   6   0  -9 1124.29   91.39
   7   0   9   10.60   33.60
  -7   0  -9   59.59   36.40
   8   0   9  258.37   57.29
  -8   0  -9  150.48   50.59
   0   1  -9 1981.20  121.89
   0  -1   9 1992.80  118.49
   0   1   9 1933.41  117.19
   0  -1  -9 2007.80  122.19
  -1   1   9 2145.89  116.59
   1   1  -9 2147.89  121.99
  -1  -1  -9 2086.29  128.89
   1  -1   9 2128.29  126.89
  -1   1   9 2066.39  115.59
  -1  -1   9 1955.10  115.29
  -1  -1   9 1930.41  128.99
   1   1   9 2042.60  124.49
  -1   1  -9 1969.10  127.09
   1  -1  -9 1881.41  119.49
   2   1  -9  471.85   40.40
  -2   1   9  468.75   36.00
   2  -1   9  338.87   47.20
  -2  -1  -9  460.75   54.79
   2   1   9  508.35   56.79
  -2  -1   9  371.76   47.30
  -2   1  -9  313.17   47.20
   2  -1  -9  416.76   40.90
  -2  -1   9  414.66   29.70
  -3  -1  -9 1242.68   98.89
   3   1  -9 1279.07   79.29
   3  -1   9 1424.16  100.29
  -3  -1   9 1337.67   91.49
   3   1   9 1332.77   98.19
  -3   1  -9 1173.58   96.99
   3  -1  -9 1341.97   78.19
   4  -1   9  270.87   50.49
  -4  -1  -9  238.88   49.30
   4   1  -9  195.28   23.90
   4  -1  -9  220.18   22.30
  -4   1  -9  216.18   44.20
   4   1   9  202.28   42.20
  -5  -1  -9  430.36   65.39
   5   1  -9  294.97   25.30
   5  -1   9  240.28   49.40
   5  -1  -9  355.96   45.90
   5   1   9  330.17   53.39
  -5   1  -9  415.56   63.39
   6  -1   9   50.79   35.10
  -6  -1  -9   56.79   36.10
  -6   1  -9   98.39   40.80
   6   1   9   66.39   37.70
  -7  -1  -9  555.34   73.89
   7  -1   9  472.15   72.19
  -7   1  -9  588.34   79.19
   7   1   9  439.56   71.09
   8  -1   9   81.19   40.00
  -8  -1  -9  102.79   43.90
  -8   1  -9  253.27   62.19
   8   1   9  144.19   50.69
   0   2   9  285.37   37.50
   0   2  -9  277.87   39.70
   0  -2  -9  286.57   41.00
   0  -2   9  289.17   38.70
  -1   2   9  667.93   43.00
  -1  -2  -9  629.04   66.49
   1  -2   9  707.43   62.89
   1   2  -9  557.84   54.89
  -1   2   9  630.64   51.79
   1   2   9  851.01   64.79
  -1  -2   9  934.11   74.19
  -1  -2   9  859.61   55.99
  -1   2  -9  802.02   65.29
   1  -2  -9  804.22   60.09
   2   2  -9  117.39   24.00
   2  -2   9  123.79   30.70
  -2   2   9  119.79   17.10
  -2  -2  -9  188.28   39.70
   2  -2  -9  172.88   27.30
   2  -2  -9  170.88   27.00
   2   2   9  156.98   33.30
  -2   2  -9  158.78   34.30
  -2  -2   9  105.79   31.30
   3   2  -9  108.99   23.50
  -3  -2  -9   97.09   35.80
   3  -2   9  105.99   32.60
   3  -2  -9  173.88   26.20
  -3   2  -9  202.58   40.30
  -3  -2   9  198.48   37.80
   3   2   9  204.98   40.20
   4   2  -9  811.52   57.69
  -4  -2  -9  919.31   91.99
   4  -2   9  785.62   87.19
  -4   2  -9  982.50   94.69
  -4  -2   9  864.41   76.79
   4   2   9  890.21   91.59
   5   2  -9  235.28   27.50
   5  -2   9  247.08   49.20
  -5  -2  -9  198.48   47.70
  -5   2  -9  225.58   49.10
   5   2   9  196.38   46.50
  -6  -2  -9  351.26   64.59
   6   2  -9  289.97   29.40
   6  -2   9  244.78   53.89
  -6   2  -9  276.97   54.89
   6   2   9  318.47   59.59
   7  -2   9  289.17   59.69
  -7  -2  -9  508.35   72.89
  -7   2  -9  341.57   61.19
   7   2   9  383.96   70.09
   8  -2   9   67.29   44.30
  -8  -2  -9   11.60   39.60
  -8   2  -9   52.59   40.40
   8   2   9   59.49   38.90
   0  -3  -9  908.61   76.69
   0   3  -9 1041.80   78.29
   0   3   9 1089.09   75.39
  -1  -3  -9   46.10   25.50
   1   3  -9    9.70   17.20
  -1   3   9   32.30   17.70
  -1   3  -9   46.40   24.60
   1   3   9   -0.90   19.30
   1  -3  -9   10.50   18.70
  -1  -3   9   44.80   27.60
  -2  -3  -9  913.51   80.79
   2   3  -9 1070.59   72.79
   2   3   9 1020.00   80.29
  -2   3  -9 1031.70   82.49
  -2  -3   9  906.81   62.99
  -2  -3   9  906.11   83.39
  -3  -3  -9  949.51   86.79
   3   3  -9 1051.29   71.79
  -3  -3   9 1027.30   87.69
   3   3   9  953.20   84.59
  -4  -3  -9  119.39   38.90
   4   3  -9  167.98   29.50
  -4  -3   9  242.68   47.10
   4   3   9  168.78   39.60
  -4   3  -9  252.47   49.99
   5   3  -9 1068.39   74.59
  -5  -3  -9 1113.49  100.79
   5   3   9 1236.38  103.79
  -6  -3  -9  757.72   93.59
   6  -3   9  586.54   81.39
   6   3  -9  586.44   50.19
  -6   3  -9  630.34   84.39
   6   3   9  658.43   85.09
  -7  -3  -9  122.39   45.10
   7  -3   9   71.29   42.80
   7   3   9   48.50   39.00
  -7   3  -9   67.49   39.80
   8  -3   9  226.78   56.09
   8   3   9  246.68   59.69
   0   4  -9  898.41   75.89
   0   4   9  972.80   74.29
   1   4  -9  638.04   65.49
  -1  -4  -9  598.04   67.09
  -1   4   9  637.54   56.89
  -1   4  -9  772.82   76.79
   1   4   9  760.62   72.79
   1   4   9  620.44   40.50
  -1  -4   9  627.54   79.89
  -2  -4  -9  544.15   69.99
   2   4  -9  684.33   68.89
  -2   4  -9  871.91   86.29
   2   4   9  878.21   81.79
  -2  -4   9  726.33   84.59
  -3  -4  -9  151.68   40.40
   3   4  -9  222.98   36.60
  -3   4  -9  279.17   50.49
   3   4   9  255.17   48.60
  -3  -4   9  165.08   45.30
   4   4  -9  102.89   26.90
  -4  -4  -9   67.19   35.80
  -4   4  -9   23.00   29.10
  -4  -4   9   20.60   29.10
   4   4   9   43.20   28.40
   5   4  -9   60.19   23.50
  -5  -4  -9  130.79   46.00
  -5   4  -9  156.98   45.10
   5   4   9   62.99   37.00
   6   4  -9  121.99   28.60
  -6   4  -9   76.59   40.80
   6   4   9   97.19   42.20
   7   4  -9   -0.90   20.00
  -7   4  -9   66.99   43.40
   7   4   9    5.40   37.50
   0   5   9   27.70   23.60
   0   5  -9    0.00   19.10
   1   5  -9  664.83   70.29
  -1   5   9  614.44   64.39
   1   5   9  792.22   80.39
  -1  -5   9  598.64   80.59
  -1   5  -9  454.95   63.99
   2   5  -9  541.65   63.39
  -2   5  -9  558.44   68.09
   2   5   9  698.23   75.49
   2   5   9  671.13   53.29
  -2  -5   9  495.35   75.09
   3   5  -9   68.49   27.60
  -3  -5   9   60.59   39.80
   3   5   9  134.39   40.10
  -3   5  -9  148.79   42.50
   3   5   9  160.88   35.10
   4   5  -9 1825.72  120.69
  -4   5  -9 1743.63  135.29
   4   5   9 1820.92  134.29
   5   5  -9  217.18   39.90
   5   5   9  231.28   55.19
  -5   5  -9   42.30   37.60
   6   5  -9  801.12   71.99
   6   5   9  734.33   95.89
  -6   5  -9  781.92   95.19
   7   5  -9  424.46   54.49
   7   5   9  419.96   75.29
  -7   5  -9  478.25   81.79
   0   6  -9  231.38   47.20
   0   6   9  218.28   44.10
   1   6  -9  333.97   55.09
  -1   6  -9  378.96   60.09
   1   6   9  403.46   59.79
   2   6  -9  492.45   65.99
  -2   6  -9  344.57   62.39
   2   6   9  534.75   69.79
   3   6  -9   61.39   29.40
   3   6   9   58.49   36.40
  -3   6  -9   69.39   36.60
   4   6  -9   47.50   29.20
  -4   6  -9   27.70   34.40
   4   6   9   47.10   35.60
   5   6  -9  324.67   51.89
   5   6   9  237.18   59.69
  -5   6  -9  327.87   64.39
   6   6  -9  222.28   47.50
  -6   6  -9  300.57   69.99
   6   6   9  303.87   63.79
   0   7  -9 1391.36  114.09
   0   7   9 1437.26  111.19
   1   7  -9   45.30   30.40
   1   7   9   45.10   32.30
  -1   7  -9   69.19   35.00
   2   7  -9 1064.09  107.49
  -2   7  -9  987.80  108.29
   2   7   9 1229.48  116.19
   3   7  -9  406.06   65.79
  -3   7  -9  528.85   78.79
   3   7   9  427.06   66.39
   4   7  -9  200.38   47.50
  -4   7  -9  265.87   63.49
   4   7   9  200.68   56.19
   5   7  -9  311.47   55.59
  -5   7  -9  249.78   62.59
   5   7   9  277.97   60.69
   6   7  -9  112.89   41.30
   6   7   9  112.59   47.60
  -6   7  -9  151.58   54.49
   0   8  -9  149.09   46.80
   1   8  -9  303.07   58.29
  -1   8  -9  175.78   49.90
   1   8   9  251.17   55.29
   2   8  -9   38.00   36.40
  -2   8  -9   42.20   41.10
   2   8   9   62.39   41.60
   3   8  -9   58.39   39.50
   3   8   9  117.49   44.00
  -3   8  -9   37.00   40.00
   4   8  -9  535.55   81.59
   4   8   9  741.53   99.19
  -4   8  -9  666.03   98.59
   5   8  -9  181.68   51.99
   5   8   9  237.78   59.09
  -5   8  -9  280.07   67.59
   0   9  -9  274.67   62.39
   1   9  -9  867.01  105.59
  -1   9  -9 1030.30  115.49
   1   9   9  902.61  109.89
   2   9  -9  272.37   61.29
  -2   9  -9  245.98   63.19
   2   9   9  290.67   61.29
   3   9  -9  137.59   50.49
  -3   9  -9   84.09   48.90
   3   9   9  116.39   51.59
   0  10  -9  151.58   53.09
   1  10  -9  -33.10   35.50
  -1  10  -9   23.00   42.50
   0   0  10 5606.04  296.77
   0   0 -10 5589.94  302.77
  -1   0  10   48.60   21.30
  -1   0 -10   45.40   24.90
   1   0  10   49.99   24.50
   1   0 -10   47.00   21.30
  -1   0  10   26.80   15.00
  -2   0  10 1692.83  108.49
  -2   0 -10 1797.22  121.99
   2   0 -10 1822.22  107.09
   2   0  10 1735.43  117.79
  -3   0  10  252.07   36.70
   3   0 -10  319.97   34.90
   3   0  10  421.16   54.99
  -3   0 -10  281.87   49.00
   4   0 -10   12.40   11.80
  -4   0 -10   -9.70   25.90
   4   0  10    7.50   26.90
  -5   0 -10   46.10   34.80
   5   0 -10   29.20   11.30
   5   0  10   11.60   31.10
   6   0  10   93.09   40.20
  -6   0 -10   97.49   41.10
  -7   0 -10   90.19   43.60
   7   0  10  122.69   47.40
   0   1  10  106.89   26.10
   0  -1 -10   49.20   24.20
   0  -1  10  115.99   26.20
   0   1 -10   96.19   26.50
   1   1 -10  218.28   36.10
  -1   1  10  293.27   34.00
  -1   1  10  275.37   32.20
  -1  -1 -10  183.08   37.30
   1  -1  10  273.17   40.70
  -1  -1  10  272.87   42.60
   1   1  10  205.38   36.00
   1  -1 -10  284.97   39.80
  -1   1 -10  271.17   43.90
  -1  -1  10  304.47   34.30
  -2  -1 -10 1337.57  101.59
  -2   1  10 1374.46   82.69
   2  -1  10 1398.66  101.69
   2   1 -10 1396.56   88.59
  -2  -1  10 1378.16   96.39
  -2   1 -10 1391.36  101.59
   2   1  10 1366.46   98.49
   2  -1 -10 1292.87   86.19
   3   1 -10  205.78   28.40
  -3  -1 -10  148.99   40.60
   3  -1  10  127.59   35.10
  -3  -1  10   99.59   27.80
  -3   1 -10  120.19   37.00
   3  -1 -10   85.89   20.30
   3   1  10  160.58   39.60
  -4  -1 -10  311.17   55.69
   4   1 -10  348.77   33.60
   4  -1  10  271.07   54.49
   4  -1 -10  285.27   28.40
  -4   1 -10  252.37   49.80
   4   1  10  366.16   57.99
  -5  -1 -10  262.57   55.99
   5   1 -10  269.47   26.80
   5  -1  10  329.77   60.69
  -5   1 -10  208.78   50.79
   5   1  10  258.47   50.79
  -6  -1 -10  345.77   64.69
   6  -1  10  391.56   68.99
   6   1  10  289.67   58.39
  -6   1 -10  415.06   68.89
  -7  -1 -10  578.24   84.89
   7  -1  10  649.34   87.29
   7   1  10  391.16   71.99
  -7   1 -10  559.14   81.29
   0  -2 -10  519.75   58.69
   0   2 -10  459.85   54.29
   0  -2  10  503.25   52.89
   0   2  10  638.44   59.49
   1  -2  10 1368.16   98.79
  -1   2  10 1363.46   78.39
  -1   2  10 1330.87   87.49
  -1  -2 -10 1370.56  101.59
   1   2 -10 1316.37   94.49
  -1  -2  10 1538.45  108.29
   1  -2 -10 1550.04   96.79
  -1  -2  10 1506.35   89.99
  -1   2 -10 1513.45  102.89
   1   2  10 1368.86   97.29
   2  -2  10 1787.72  115.99
  -2  -2 -10 1536.75  114.29
   2   2 -10 1559.74  101.39
   2   2  10 1627.04  112.09
  -2  -2  10 1620.14  113.89
  -2   2 -10 1546.25  112.49
   2  -2 -10 1550.54   99.69
   3   2 -10   60.89   19.80
   3  -2  10   75.59   34.50
  -3  -2 -10   70.89   34.10
   3   2  10   12.00   25.10
  -3  -2  10   42.10   26.00
  -3   2 -10   27.70   28.40
   3  -2 -10   38.20   17.60
  -4  -2 -10 1222.08  103.09
   4  -2  10 1242.28  102.69
   4   2 -10 1182.18   77.69
  -4   2 -10 1408.66  106.69
  -4  -2  10 1098.79   95.19
   4   2  10 1198.88   99.99
   5   2 -10  116.29   20.70
  -5  -2 -10   25.40   32.40
   5  -2  10   18.20   31.80
  -5   2 -10   -0.80   33.10
   5   2  10  109.09   42.10
  -6  -2 -10  557.94   80.69
   6  -2  10  603.34   81.09
   6   2  10  595.04   79.99
  -6   2 -10  782.82   94.19
   7  -2  10  267.97   57.99
  -7  -2 -10  188.68   53.09
   7   2  10  312.77   62.79
  -7   2 -10  205.28   53.49
   0  -3 -10  521.85   61.99
   0   3 -10  648.24   66.39
   0   3  10  628.84   55.99
   1   3 -10  521.35   59.99
  -1   3  10  566.04   49.30
  -1  -3 -10  558.54   62.69
   1   3  10  557.84   60.79
   1  -3 -10  561.24   59.99
  -1  -3  10  579.94   50.49
  -1   3 -10  522.85   64.39
  -1  -3  10  477.75   65.59
  -2  -3 -10  130.59   36.40
   2   3 -10  126.69   29.20
   2  -3 -10  117.29   28.00
   2   3  10  107.89   33.50
  -2   3 -10  162.88   37.10
  -2  -3  10  165.28   41.00
  -3  -3 -10 1268.87  104.89
   3   3 -10 1297.87   89.69
  -3   3 -10 1408.46  107.49
   3   3  10 1369.16  105.79
  -3  -3  10 1400.56  107.69
   4   3 -10  196.48   32.10
  -4  -3 -10  277.57   54.69
   4   3  10  180.08   48.50
  -4   3 -10  235.58   49.30
  -4  -3  10  262.97   49.30
   5  -3  10   49.40   34.00
   5   3 -10   37.10   17.30
  -5  -3 -10   45.00   36.70
   5   3  10   76.89   40.00
  -5   3 -10   37.90   34.80
   6  -3  10  268.27   57.09
   6   3 -10  186.18   28.30
  -6  -3 -10  124.19   47.10
   6   3  10  194.28   56.49
  -6   3 -10  175.98   51.29
  -7  -3 -10   98.49   47.40
   7  -3  10   61.29   36.50
  -7   3 -10   72.59   42.30
   7   3  10   95.49   47.00
   0  -4 -10  101.89   32.90
   0   4 -10  169.58   37.30
   0   4  10  146.79   33.90
   1   4 -10  309.97   47.10
  -1  -4 -10  387.66   55.99
  -1  -4  10  341.87   58.29
  -1   4 -10  377.86   56.59
   1   4  10  437.66   56.89
  -2  -4 -10  181.78   43.80
   2   4 -10  240.98   40.60
  -2   4 -10  201.48   45.70
   2   4  10  172.38   38.90
  -2  -4  10  201.58   47.50
   3   4 -10 1634.24  108.99
  -3  -4 -10 1772.42  128.29
  -3  -4  10 1694.83  127.69
   3   4  10 1488.05  119.19
  -3   4 -10 1577.64  122.59
  -4  -4 -10 1102.59  109.99
   4   4 -10  987.50   76.69
   4   4  10  914.21   96.69
  -4   4 -10 1172.98   99.69
  -5  -4 -10 1219.28  123.79
   5   4 -10 1203.68   87.59
  -5   4 -10 1394.76  114.99
   5   4  10 1233.58  110.89
   6   4 -10  461.25   50.79
   6   4  10  413.16   73.79
  -6   4 -10  365.56   67.19
   7  -4  10  137.39   47.40
  -7   4 -10  269.77   65.79
   7   4  10  201.58   58.19
   0   5  10   13.90   22.00
   0   5 -10   -9.20   21.40
   1   5 -10  175.48   41.80
  -1  -5  10  221.68   51.69
  -1   5 -10  136.39   38.40
   1   5  10  198.68   43.50
   2   5 -10 1572.94  106.39
  -2   5 -10 1292.47  111.29
  -2  -5  10 1222.28  137.49
   2   5  10 1449.35  108.69
   3   5 -10   57.39   26.10
   3   5  10   35.30   32.90
  -3   5 -10    3.90   27.70
   4   5 -10  554.04   63.89
  -4   5 -10  402.66   70.29
   4   5  10  613.94   80.29
   5   5 -10   94.89   31.50
  -5   5 -10   52.09   41.00
   5   5  10   73.69   38.90
   6   5 -10   71.59   29.60
  -6   5 -10   92.69   44.20
   6   5  10   27.10   33.80
   0   6 -10  136.39   38.80
   0   6  10  211.18   45.20
   1   6 -10  516.65   68.49
  -1   6 -10  492.35   69.19
   1   6  10  497.25   65.59
   2   6 -10  115.39   34.50
   2   6  10  102.19   38.50
  -2   6 -10   96.69   38.40
   3   6 -10  930.81   83.89
  -3   6 -10  905.51   99.29
   3   6  10  945.91   97.19
   4   6 -10  460.05   64.79
   4   6  10  466.95   70.49
  -4   6 -10  411.06   74.29
   5   6 -10  748.93   81.09
  -5   6 -10  572.34   87.59
   5   6  10  683.33   93.19
   6   6 -10   82.19   31.60
   6   6  10   54.19   43.20
  -6   6 -10   58.99   45.60
   0   7 -10  151.48   45.40
   1   7 -10  135.49   40.80
  -1   7 -10  153.88   45.40
   1   7  10  150.68   43.50
   2   7 -10   68.89   36.00
  -2   7 -10   93.69   39.70
   2   7  10  140.69   44.10
   3   7 -10  272.67   53.89
  -3   7 -10  440.66   71.79
   3   7  10  451.15   73.89
   4   7 -10   40.20   34.30
   4   7  10  155.48   51.89
  -4   7 -10  114.79   49.00
   5   7 -10   87.79   37.90
   5   7  10   52.29   41.70
  -5   7 -10   67.39   44.10
   0   8 -10   63.79   37.00
   1   8 -10  851.01   99.89
  -1   8 -10  800.42   98.59
   2   8 -10  290.37   58.29
  -2   8 -10  343.47   67.69
   2   8  10  224.28   54.89
   3   8 -10   67.89   41.10
  -3   8 -10  -19.00   37.10
   3   8  10   98.99   48.60
   4   8 -10  157.38   47.50
   4   8  10  220.28   58.69
  -4   8 -10  157.38   57.59
   0   9 -10    7.60   39.30
   1   9 -10  134.39   50.39
  -1   9 -10  121.99   48.40
   2   9 -10    8.60   36.00
  -2   9 -10   90.89   46.80
   2   9  10   51.89   46.20
   0   0 -11   29.00   21.80
   0   0  11   -1.70   16.60
   1   0 -11   17.90   19.00
  -1   0 -11   15.00   23.80
   1   0  11   17.30   22.10
  -1   0  11   -9.90   15.80
   2   0 -11  306.17   40.60
  -2   0  11  285.17   39.80
   2   0  11  412.36   54.39
  -2   0 -11  257.27   46.90
  -3   0  11 1241.78   87.19
   3   0 -11 1329.07   84.29
  -3   0 -11 1341.47  106.09
   3   0  11 1312.87  102.99
   4   0 -11  144.09   24.30
  -4   0 -11  244.48   50.99
   4   0  11  138.59   39.00
   5   0  11 1991.70  143.49
  -5   0 -11 1778.62  141.59
   6   0  11   41.20   35.70
  -6   0 -11    6.90   35.70
  -7   0 -11  115.09   52.39
   7   0  11  155.38   47.80
   0   1  11    3.70   17.00
   0  -1 -11   -6.40   18.90
   0  -1  11   37.50   19.90
   0   1 -11   24.30   21.20
   1  -1  11  536.15   59.39
  -1  -1 -11  605.44   65.59
   1   1 -11  583.14   60.69
  -1   1  11  507.85   44.30
  -1   1 -11  534.85   66.49
   1   1  11  405.46   53.99
  -1  -1  11  489.85   59.49
   1  -1 -11  562.34   58.19
  -2   1  11  679.63   50.69
   2  -1  11  781.42   79.19
   2   1 -11  673.53   57.79
  -2  -1 -11  658.73   76.39
   2   1  11  719.93   77.09
  -2  -1  11  779.32   65.59
   2  -1 -11  667.23   58.09
  -2   1 -11  818.22   83.79
   3  -1  11 1027.60   95.19
   3   1 -11  881.11   63.19
  -3  -1 -11  797.52   88.09
  -3   1 -11  891.31   93.29
   3   1  11  710.23   78.99
  -3  -1  11  875.61   72.99
   3  -1 -11  828.32   61.89
   4  -1  11  321.47   59.49
   4   1 -11  331.77   36.70
  -4  -1 -11  396.96   65.69
   4   1  11  464.35   65.19
  -4  -1  11  301.47   46.60
   4  -1 -11  377.66   36.70
  -4   1 -11  392.66   67.79
   5   1 -11  718.33   47.00
   5  -1  11  470.65   72.29
  -5  -1 -11  671.63   85.09
  -5   1 -11  680.23   83.99
   5   1  11  693.03   84.59
   6  -1  11   31.70   36.40
  -6  -1 -11   55.59   43.20
  -6   1 -11   40.50   34.80
   6   1  11    8.90   29.80
  -7  -1 -11  245.88   59.89
   7  -1  11  225.68   55.99
   7   1  11  230.58   55.19
  -7   1 -11  230.18   58.29
   0  -2  11  366.76   47.70
   0   2 -11  442.26   56.89
   0  -2 -11  465.85   57.69
   0   2  11  402.96   48.50
  -1   2  11  951.30   54.79
   1   2 -11  885.21   72.69
  -1  -2 -11 1016.70   83.29
   1  -2  11  964.50   77.69
  -1  -2  11  722.13   83.29
   1  -2 -11  828.12   71.79
   1   2  11  795.12   72.39
  -1   2 -11  885.31   77.79
   2   2 -11   70.99   25.40
   2  -2  11  101.59   33.30
  -2  -2 -11   60.59   29.90
   2   2  11  136.29   35.50
  -2   2 -11  147.29   39.00
   2  -2 -11  116.19   27.40
  -2  -2  11  163.68   38.50
  -3  -2 -11  262.27   54.69
   3   2 -11  381.76   44.10
   3  -2  11  305.17   51.09
  -3   2 -11  389.76   62.59
   3   2  11  327.97   55.09
   3  -2 -11  293.57   38.20
  -3  -2  11  349.87   51.69
  -4  -2 -11 1427.76  118.69
   4  -2  11 1327.77  114.49
   4   2 -11 1471.65   92.19
  -4   2 -11 1589.44  120.99
  -4  -2  11 1444.36  109.49
   4   2  11 1451.65  115.89
   5  -2  11   71.49   39.90
  -5  -2 -11   71.59   37.90
   5   2 -11   95.19   21.70
   5   2  11   93.99   41.90
  -5   2 -11   74.59   38.70
  -6  -2 -11  366.06   66.29
   6   2  11  282.67   61.39
  -6   2 -11  206.28   58.79
  -7  -2 -11  201.48   59.09
  -7   2 -11  140.29   51.29
   7   2  11  225.68   61.29
   0  -3  11  263.67   41.80
   0  -3 -11  265.17   43.80
   0   3  11  307.97   44.10
   0   3 -11  231.98   42.90
   1  -3  11  516.45   62.79
  -1  -3 -11  436.86   60.29
   1   3 -11  536.45   59.89
   1  -3 -11  449.66   55.09
  -1   3 -11  376.46   56.69
   1   3  11  612.54   64.99
  -1  -3  11  466.25   67.39
   2   3 -11  774.42   67.89
   2  -3  11  826.52   85.49
  -2  -3 -11  902.11   92.09
  -2  -3  11  899.21   93.19
   2  -3 -11  808.02   68.89
   2   3  11  897.81   86.49
  -2   3 -11  836.62   90.69
   3  -3  11   74.19   37.00
  -3  -3 -11   78.99   37.50
   3   3 -11   54.99   23.60
  -3   3 -11   11.40   28.00
  -3  -3  11   57.99   35.50
   3   3  11   21.00   29.10
  -4  -3 -11  277.07   57.39
   4   3 -11  339.97   42.30
   4  -3  11  292.67   58.79
  -4   3 -11  281.77   57.89
   4   3  11  337.37   59.99
  -4  -3  11  315.77   55.99
   5   3 -11   -4.70   15.90
   5  -3  11  -40.00   27.90
  -5  -3 -11   33.20   35.20
   5   3  11   37.20   36.90
  -5   3 -11    0.00   32.80
  -6  -3 -11  808.52  102.09
  -6   3 -11  794.62  104.49
   6   3  11  774.32  100.19
  -7  -3 -11   98.09   50.79
   7  -3  11   10.80   35.90
   7   3  11   96.19   45.40
  -7   3 -11   57.99   41.50
   0  -4 -11 1901.51  125.09
   0   4  11 1703.83  133.49
   0   4 -11 1623.74  120.69
  -1  -4 -11  604.14   76.09
   1   4 -11  632.94   71.09
   1   4  11  638.34   71.49
  -1   4 -11  651.83   76.79
  -1  -4  11  461.75   70.59
  -2  -4 -11  705.63   78.49
   2   4 -11  596.44   65.19
  -2  -4  11  450.55   71.59
  -2   4 -11  634.94   78.39
   2   4  11  500.75   65.29
   3   4 -11   44.90   25.40
  -3  -4 -11   51.29   37.40
   3   4  11   73.99   36.50
  -3   4 -11   49.50   35.20
  -3  -4  11   21.30   34.70
   4   4 -11    0.10   20.30
  -4  -4 -11   13.60   35.10
  -4   4 -11   -3.00   28.90
   4   4  11   32.20   33.90
  -5  -4 -11   66.79   41.60
   5   4 -11  164.88   32.90
   5   4  11  151.48   49.40
  -5   4 -11  108.39   45.30
   6   4 -11   35.10   21.20
   6  -4  11  -17.10   33.30
   6   4  11   87.69   41.50
  -6   4 -11    2.30   37.20
   0   5 -11  785.52   86.59
   1   5 -11  247.58   47.00
  -1   5 -11  403.66   63.39
   1   5  11  316.77   53.99
   2   5 -11  295.77   50.19
   2   5  11  359.66   59.49
  -2   5 -11  357.76   64.49
   3   5 -11  264.57   48.40
  -3   5 -11  258.37   55.99
   3   5  11  290.47   56.29
   4   5 -11  167.68   38.80
   4   5  11  154.68   47.80
  -4   5 -11  196.18   52.79
   5   5 -11  179.28   37.40
  -5   5 -11  106.29   45.80
   5   5  11  129.19   44.50
   6   5 -11   96.79   32.10
  -6   5 -11   41.10   45.70
   6   5  11   44.30   37.40
   0   6 -11  869.61   90.89
   1   6 -11  468.55   66.59
   1   6  11  395.66   61.99
  -1   6 -11  308.97   56.89
   2   6 -11  385.86   59.29
  -2   6 -11  316.87   59.69
   2   6  11  466.85   67.19
   3   6 -11  193.38   44.80
   3   6  11  212.88   51.59
  -3   6 -11  218.88   54.59
   4   6 -11  103.79   35.80
  -4   6 -11   47.50   38.00
   4   6  11   38.80   41.40
   5   6 -11  330.37   53.09
  -5   6 -11  241.38   61.99
   5   6  11  282.77   65.29
   0   7 -11  307.57   59.59
   1   7 -11  277.17   56.39
  -1   7 -11  214.78   51.09
   2   7 -11  357.76   61.49
  -2   7 -11  232.38   56.19
   2   7  11  442.36   68.79
   3   7 -11  171.28   46.10
   3   7  11  143.79   47.40
  -3   7 -11  169.68   54.89
   4   7 -11  262.77   54.39
  -4   7 -11  244.88   62.09
   4   7  11  338.17   69.19
   0   8 -11   18.80   33.50
   1   8 -11   50.09   37.20
  -1   8 -11    7.70   33.80
   2   8 -11  128.59   46.00
  -2   8 -11   69.19   45.50
   3   8 -11   73.19   39.10
   3   8  11   22.10   38.40
  -3   8 -11   52.69   47.60
   0   0 -12  718.03   74.69
   1   0 -12   48.80   25.60
   1   0  12   28.10   24.90
  -1   0  12    8.80   18.20
  -1   0 -12    7.60   23.70
  -2   0  12   38.20   18.90
   2   0  12   10.10   24.80
   2   0 -12  -14.50   17.90
  -2   0 -12   14.40   27.90
   3   0 -12   -3.50   17.00
  -3   0 -12    3.10   26.40
   3   0  12    1.60   25.80
   4   0  12  726.03   84.89
  -4   0 -12  626.74   84.59
   4   0 -12  645.54   50.59
   5   0  12   74.99   40.10
  -5   0 -12   97.69   46.50
  -6   0 -12   78.09   42.70
   6   0  12   34.70   34.10
   0   1 -12  867.21   79.59
   0  -1 -12 1088.29   84.29
   1   1 -12   85.69   29.30
  -1   1  12  126.59   33.80
  -1  -1 -12  162.88   43.00
   1  -1  12  137.59   35.70
  -1  -1  12  188.38   38.20
   1  -1 -12  148.09   34.60
  -1   1 -12  186.18   42.50
   1   1  12  107.69   34.00
   2   1 -12 1573.64  104.59
   2  -1  12 1593.44  113.49
  -2  -1 -12 1580.34  120.19
   2  -1 -12 1404.86  101.79
  -2   1 -12 1494.65  116.49
   2   1  12 1557.24  113.19
  -2  -1  12 1729.93  111.49
   3  -1  12  357.66   56.49
   3   1 -12  317.17   42.30
  -3  -1 -12  316.37   58.79
   3  -1 -12  359.16   43.50
   3   1  12  320.27   54.29
  -3  -1  12  394.86   52.19
  -3   1 -12  393.36   64.19
  -4  -1 -12  752.92   90.59
   4   1 -12  758.42   58.39
   4  -1  12  782.92   88.69
  -4   1 -12  718.33   88.69
   4  -1 -12  772.22   55.99
   4   1  12  898.91   96.89
   5  -1  12   69.19   36.00
  -5  -1 -12   85.39   43.20
   5   1  12   61.39   40.30
  -5   1 -12   60.09   37.60
   6  -1  12  528.75   77.19
  -6  -1 -12  406.96   74.49
  -6   1 -12  788.02  101.99
   6   1  12  720.83   91.29
   0  -2 -12  160.38   38.20
   0   2 -12  204.98   40.30
   1  -2  12  349.57   53.69
   1   2 -12  312.77   48.00
  -1  -2 -12  364.56   57.69
   1  -2 -12  375.36   50.59
   1   2  12  424.66   53.69
  -1  -2  12  344.57   55.59
  -1   2 -12  348.77   52.29
  -2  -2 -12  111.49   39.10
   2   2 -12  129.99   31.80
   2  -2  12  105.99   37.50
   2  -2 -12  158.28   31.60
   2   2  12  211.18   42.90
  -2  -2  12  179.78   41.40
  -2   2 -12  152.48   43.00
   3   2 -12  254.67   39.00
   3  -2  12  257.97   52.29
  -3  -2 -12  197.18   52.09
   3  -2 -12  261.57   37.80
  -3  -2  12  261.67   47.10
  -3   2 -12  266.27   55.49
   3   2  12  349.07   58.49
   4   2 -12  117.49   26.40
   4  -2  12  153.28   43.70
  -4  -2 -12  123.59   41.40
  -4  -2  12   65.79   33.30
   4   2  12  128.89   42.60
  -4   2 -12   88.59   40.90
   5   2 -12  607.84   48.90
  -5  -2 -12  599.64   86.19
   5  -2  12  482.65   76.79
   5   2  12  508.45   74.99
  -5   2 -12  709.73   93.59
   6  -2  12   43.90   40.00
  -6  -2 -12   66.29   42.60
   6   2  12   16.60   33.20
  -6   2 -12   45.30   40.90
   0   3 -12  910.61   88.69
   0  -3 -12  743.43   80.39
   1  -3  12 1105.89   87.99
  -1  -3 -12  755.42   84.79
   1   3 -12  888.01   80.39
   1   3  12  850.61   77.79
  -1  -3  12 1128.39   95.19
   1  -3 -12 1006.90   82.49
  -1   3 -12 1149.78   91.59
   2  -3  12  610.74   73.59
   2   3 -12  600.84   67.39
  -2  -3 -12  507.75   72.19
  -2  -3  12  555.34   73.99
  -2   3 -12  510.55   71.49
   2  -3 -12  517.85   60.89
   2   3  12  554.54   69.69
  -3  -3 -12  999.10  105.69
   3  -3  12  936.01  101.09
   3   3 -12 1052.29   81.09
  -3   3 -12  894.51  104.29
  -3  -3  12 1269.27  100.29
   3   3  12 1116.69  107.49
   4   3 -12  196.18   35.00
   4  -3  12  226.98   52.79
  -4  -3 -12  194.88   51.29
   4   3  12   99.89   41.00
  -4   3 -12  224.98   54.99
   5   3 -12  433.46   48.50
   5  -3  12  539.55   79.79
  -5  -3 -12  347.37   70.89
  -5   3 -12  563.44   86.09
   5   3  12  453.35   75.09
   6  -3  12  118.69   44.40
  -6  -3 -12  134.99   51.19
   6   3  12   92.79   46.40
  -6   3 -12  165.98   51.59
   0   4 -12  254.27   49.20
   0  -4 -12  396.76   59.89
   1   4 -12  523.05   66.09
  -1  -4 -12  414.56   63.49
   1   4  12  490.85   96.19
  -1  -4  12  525.45  110.99
  -1   4 -12  513.95   70.89
  -2  -4 -12   62.99   38.20
   2   4 -12   14.50   25.60
   2   4  12   21.50   27.30
  -2   4 -12   25.40   30.40
  -3  -4 -12   32.70   36.50
   3   4 -12   38.50   26.60
   3  -4  12   55.69   35.00
   3   4  12   47.30   34.70
  -3   4 -12   53.69   36.30
   4  -4  12  224.08   52.09
  -4  -4 -12  184.48   53.29
   4   4 -12  272.07   42.10
   4   4  12  241.58   54.69
  -4   4 -12  193.28   52.99
   5  -4  12   95.19   41.90
   5   4 -12  149.19   34.30
  -5  -4 -12   90.49   45.20
  -5   4 -12  133.79   51.49
   5   4  12  145.99   48.50
  -6  -4 -12  258.77   64.49
   6  -4  12   94.09   44.30
   6   4  12  153.08   52.59
  -6   4 -12  215.38   60.79
   0   5 -12    6.10   31.20
   1   5 -12  595.24   73.79
  -1   5 -12  743.93   86.59
   2   5 -12  775.32   85.59
   2   5  12  832.72   92.19
  -2   5 -12  901.41  102.99
   3   5 -12  655.03   74.69
   3   5  12  727.13   88.09
  -3   5 -12  530.15   78.89
   4   5 -12   52.69   29.80
   4   5  12   61.69   36.20
  -4   5 -12  112.69   46.60
   5   5 -12  415.56   57.39
   5   5  12  504.15   77.89
  -5   5 -12  470.15   80.89
   0   6 -12  416.56   66.09
   1   6 -12  111.39   40.00
  -1   6 -12  118.39   44.00
   2   6 -12   52.29   34.50
   2   6  12   89.29   66.59
  -2   6 -12   28.10   34.10
   3   6 -12   10.40   26.70
  -3   6 -12   45.00   37.50
   3   6  12  -16.60   30.10
   4   6 -12  355.76   57.59
  -4   6 -12  302.47   68.19
   4   6  12  334.67   68.59
   0   7 -12  215.58   51.29
   1   7 -12  434.76   73.49
  -1   7 -12  514.75   76.39
   2   7 -12  294.57   57.89
  -2   7 -12  319.07   64.39
   3   7 -12  519.55   75.09
  -3   7 -12  576.84   91.69
   3   7  12  719.63   93.39
   0   8 -12   -4.70   34.10
   1   8 -12  138.59   51.59
  -1   8 -12  222.08   58.79
   0   0 -13   -1.50   24.50
  -1   0 -13 2617.94  174.28
   1   0 -13 2768.42  167.58
  -2   0 -13   19.80   30.20
   2   0  13    8.60   24.90
   2   0 -13   19.00   23.20
  -3   0 -13   99.59   42.00
   3   0 -13  177.58   32.80
   3   0  13  174.28   46.80
   4   0  13   35.40   33.00
   4   0 -13   81.39   22.80
  -4   0 -13   57.49   40.20
   5   0  13   34.70   36.60
  -5   0 -13  149.09   49.60
   6   0  13  -27.90   31.50
  -6   0 -13  129.79   54.79
   0   1 -13  176.88   40.60
   0  -1 -13   52.29   34.10
  -1  -1 -13  479.45   68.69
   1   1 -13  582.44   66.19
  -1  -1  13  591.14   66.49
  -1   1 -13  601.04   72.89
   1  -1 -13  558.14   64.69
  -2  -1 -13   49.80   36.50
   2   1 -13   65.49   27.80
   2  -1  13  111.79   37.60
   2  -1 -13   92.39   30.20
   2   1  13   74.99   33.10
  -2   1 -13  155.38   42.90
   3  -1  13  351.96   59.59
   3   1 -13  425.26   50.59
  -3  -1 -13  375.66   68.59
  -3   1 -13  327.27   60.79
   3  -1 -13  394.66   47.90
   3   1  13  384.86   61.29
   4  -1  13   90.39   37.90
  -4  -1 -13  158.18   52.19
   4   1 -13   92.59   25.50
   4  -1 -13   73.09   21.80
   4   1  13  104.59   42.90
  -4   1 -13   67.79   40.00
   5  -1  13   78.29   41.00
  -5  -1 -13   81.99   45.00
   5   1  13   87.69   43.90
  -5   1 -13  121.79   48.40
   6  -1  13  406.66   73.79
  -6  -1 -13  381.96   73.89
  -6   1 -13  369.86   75.39
   6   1  13  366.46   70.09
   0   2 -13 1924.61  132.29
   0  -2 -13 1817.52  131.29
  -1  -2 -13   75.59   36.00
   1   2 -13   76.39   31.20
  -1  -2  13    1.20   24.50
   1  -2 -13   38.10   28.30
  -1   2 -13   94.09   35.90
   2   2 -13  550.44   63.39
  -2  -2 -13  494.75   72.69
   2  -2  13  370.66   58.99
   2   2  13  471.85   63.59
   2  -2 -13  515.85   57.89
  -2  -2  13  539.65   67.29
  -2   2 -13  526.45   75.39
  -3  -2 -13  497.25   74.79
   3  -2  13  604.24   78.19
   3   2 -13  661.53   65.29
  -3   2 -13  504.25   77.39
   3   2  13  583.24   76.49
   3  -2 -13  540.75   57.79
  -3  -2  13  577.24   90.19
   4  -2  13  201.68   51.29
   4   2 -13   98.99   27.80
  -4  -2 -13  148.79   49.40
  -4   2 -13   79.99   39.70
   4   2  13   92.39   40.90
  -5  -2 -13  758.02   95.39
   5   2  13  699.83   91.39
  -5   2 -13  518.15   87.39
   0  -3 -13  166.08   43.60
   0   3 -13  189.48   45.60
  -1  -3 -13   15.00   31.50
   1   3 -13   35.30   27.10
  -1   3 -13   33.00   31.50
   1  -3 -13   51.09   29.40
  -1  -3  13   27.90   30.60
  -2  -3 -13  698.73   86.29
   2  -3  13  652.13   79.29
   2   3 -13  575.34   68.49
  -2  -3  13  533.45   73.89
   2  -3 -13  643.14   71.19
   2   3  13  727.73   80.79
  -2   3 -13  596.34   78.09
  -3  -3 -13  210.68   54.39
   3  -3  13   73.49   37.10
   3   3 -13  143.79   36.30
   3   3  13  194.68   50.09
  -3   3 -13  168.18   48.60
   4  -3  13   81.49   39.30
  -4  -3 -13  150.78   49.90
   4   3 -13  133.59   32.80
   4   3  13  120.39   45.20
  -4   3 -13  116.69   47.20
   5  -3  13  117.59   43.00
  -5  -3 -13  197.08   55.69
   5   3 -13  207.98   39.30
  -5   3 -13  224.08   57.49
   5   3  13  279.37   61.29
   0  -4 -13   -4.20   28.20
   0   4 -13   10.20   28.00
   1   4 -13   22.20   30.20
  -1  -4 -13   47.90   37.30
  -1   4 -13   32.70   31.40
   2  -4  13  393.26   62.39
   2   4 -13  328.87   53.19
  -2  -4 -13  259.67   59.59
  -2   4 -13  257.27   55.29
   3   4 -13  244.08   46.70
  -3  -4 -13  289.37   62.39
   3  -4  13  370.26   66.39
   3   4  13  296.27   58.49
  -3   4 -13  372.76   69.69
   4  -4  13  721.53   94.19
  -4  -4 -13  812.02  105.19
   4   4 -13  859.51   74.89
   4   4  13  902.71  103.39
  -4   4 -13  704.93   96.39
  -5  -4 -13  415.36   78.29
   5   4 -13  593.84   63.19
  -5   4 -13  454.95   81.69
   5   4  13  611.84   88.89
   0   5 -13   47.60   33.90
   1   5 -13  165.78   45.00
  -1   5 -13  144.59   44.40
   2   5 -13  144.49   41.80
  -2   5 -13  138.39   47.30
   3   5 -13  572.54   71.69
   3   5  13  497.05   77.89
  -3   5 -13  552.14   81.39
   4   5 -13  265.37   46.80
   4  -5  13  125.19   50.19
  -4   5 -13  148.29   50.49
   4   5  13  197.58   52.59
   0   6 -13  158.38   51.29
   1   6 -13  387.86   64.09
  -1   6 -13  288.37   64.19
   2   6 -13  423.66   65.99
  -2   6 -13  319.37   65.79
   3   6 -13  175.48   45.20
  -3   6 -13   93.79   46.00
   0   7 -13  179.98   53.69
   1   7 -13   91.89   42.00
  -1   7 -13   43.40   41.50
   2   7 -13  360.46   63.09
  -2   7 -13  298.57   66.99
   0   0 -14   -9.30   25.70
   1   0 -14  103.99   34.90
  -1   0 -14   94.79   38.40
   2   0 -14  441.46   57.19
  -2   0 -14  456.65   70.89
   3   0  14  432.76   66.69
  -3   0 -14  375.36   68.19
   3   0 -14  448.16   53.19
   4   0 -14 1388.56   94.79
  -4   0 -14 1581.34  132.29
   4   0  14 1436.36  123.09
   5   0  14  -12.00   31.90
  -5   0 -14    9.20   38.40
   0   1 -14  424.36   63.09
   0  -1 -14  419.46   61.69
   1   1 -14   98.79   37.70
  -1  -1 -14  218.48   50.39
  -1   1 -14  155.28   43.80
   1  -1 -14  117.89   37.50
  -2  -1 -14  501.75   70.09
   2   1 -14  473.95   60.29
   2  -1 -14  468.15   59.19
  -2   1 -14  256.47   56.79
   3  -1  14  290.47   56.79
   3   1 -14  312.67   46.60
  -3  -1 -14  344.87   63.89
  -3   1 -14  243.68   56.29
   3   1  14  286.87   57.89
   3  -1 -14  228.68   40.80
   4  -1  14   53.79   37.80
   4   1 -14  119.29   29.20
  -4  -1 -14   40.90   39.50
   4  -1 -14   92.89   25.70
  -4   1 -14  101.89   48.10
   4   1  14   43.50   38.70
   5  -1  14   15.10   37.20
  -5  -1 -14   88.09   49.60
   5   1  14   -1.80   33.10
  -5   1 -14   26.70   39.00
   0   2 -14  749.53   83.69
   0  -2 -14  732.63   83.99
   1   2 -14   53.19   31.40
  -1  -2 -14   54.79   36.70
  -1   2 -14   50.99   35.70
   1  -2 -14   75.09   33.70
  -2  -2 -14  680.73   91.09
   2   2 -14  632.54   73.79
   2  -2 -14  772.12   77.09
  -2   2 -14  765.32   91.49
   3   2 -14  459.25   59.79
   3  -2  14  481.75   71.69
  -3  -2 -14  450.55   76.99
   3  -2 -14  597.54   61.79
  -3   2 -14  498.05   77.59
   3   2  14  544.25   77.49
   4   2 -14  108.69   29.70
   4  -2  14   24.70   34.10
  -4  -2 -14  100.49   43.90
  -4   2 -14  114.39   49.50
   4   2  14  150.48   47.90
  -5  -2 -14  497.55   83.79
   5  -2  14  454.15   74.49
   5   2  14  477.15   80.49
  -5   2 -14  518.55   85.69
   0   3 -14   38.10   30.80
   0  -3 -14  -12.00   27.00
   1   3 -14  343.97   58.39
  -1  -3 -14  255.37   53.29
  -1   3 -14  317.07   59.49
   1  -3 -14  245.58   48.30
   2   3 -14  101.39   38.70
  -2  -3 -14  174.48   51.69
   2  -3 -14  120.59   37.70
  -2   3 -14  201.48   51.29
   3   3 -14  251.27   45.60
  -3  -3 -14  186.08   53.79
   3  -3  14   99.59   46.00
  -3   3 -14  251.87   57.19
   4   3 -14  336.47   48.90
  -4  -3 -14  280.97   64.99
   4  -3  14  246.58   56.29
   4   3  14  245.88   56.69
  -4   3 -14  317.67   66.09
   0   4 -14  651.53   83.89
   0  -4 -14  660.73   83.59
  -1  -4 -14  941.91  105.09
   1   4 -14  973.90  101.39
  -1   4 -14  919.41  105.89
  -2  -4 -14  327.47   66.29
   2   4 -14  448.96   64.19
  -2   4 -14  357.36   67.39
   3  -4  14  249.38   57.59
  -3  -4 -14  298.07   69.49
   3   4 -14  214.88   48.90
  -3   4 -14  279.87   62.59
   4  -4  14  119.29   46.00
   4   4 -14  146.39   39.40
  -4  -4 -14   82.69   49.60
   4   4  14   61.99   43.20
  -4   4 -14  141.29   55.59
   0   5 -14  -49.40   27.80
   1   5 -14   29.70   34.30
  -1   5 -14  -53.89   26.50
   2   5 -14   79.19   40.90
  -2   5 -14  283.17   61.39
   3   5 -14  238.98   51.59
  -3   5 -14  251.07   59.69
   0   6 -14  164.78   50.59
   1   6 -14  597.24   84.69
  -1   6 -14  577.24   86.29
   0   0 -15    6.90   27.90
  -1   0 -15  408.16   67.59
   1   0 -15  394.86   60.39
   2   0 -15  571.34   68.59
  -2   0 -15  538.95   81.89
  -3   0 -15   58.09   41.40
   3   0 -15   23.30   25.80
  -4   0 -15   59.69   42.00
   4   0  15   70.79   60.49
   0   1 -15  107.19   41.80
   0  -1 -15   56.99   36.50
  -1  -1 -15  445.56   72.99
   1   1 -15  429.36   65.89
  -1   1 -15  469.85   74.09
   1  -1 -15  481.05   67.09
   2   1 -15  141.79   38.60
  -2  -1 -15  205.78   53.19
   2  -1 -15  195.38   43.20
  -2   1 -15  144.99   50.29
   3   1 -15  831.02   75.59
  -3  -1 -15 1011.00  115.99
   3  -1 -15  772.92   76.69
  -3   1 -15  864.31  108.99
   4   1 -15  413.66   57.79
  -4  -1 -15  343.47   73.09
   4  -1  15  455.95   99.99
  -4   1 -15  526.45   83.79
   0  -2 -15  275.97   56.99
   0   2 -15  330.77   60.39
   1   2 -15  130.39   40.30
  -1  -2 -15   78.39   41.30
   1  -2 -15  119.19   39.80
  -1   2 -15  120.99   46.90
  -2  -2 -15   27.30   37.10
   2   2 -15  -25.80   25.70
  -2   2 -15   21.30   34.30
   2  -2 -15   27.80   26.60
   3   2 -15  180.68   40.90
  -3  -2 -15   29.40   40.50
  -3   2 -15  117.99   48.50
   3  -2 -15  159.38   37.80
   0  -3 -15  304.37   57.89
   0   3 -15  274.77   57.79
  -1  -3 -15  811.42   96.89
   1   3 -15  622.24   81.59
  -1   3 -15  720.63   93.89
   1  -3 -15  865.41   91.19
  -2  -3 -15  602.64   86.79
   2   3 -15  657.83   79.49
  -2   3 -15  771.02   97.89
   2  -3 -15  548.75   69.09
  -3  -3 -15   14.30   36.70
   3   3 -15   -3.80   26.20
  -3   3 -15   11.00   35.90
   0  -4 -15   85.09   44.50
   0   4 -15   75.49   40.90
  -1  -4 -15   40.40   44.20
   1   4 -15   45.40   35.20
  -1   4 -15   60.69   41.00
  -2  -4 -15  122.39   51.29
   2   4 -15   37.60   34.60
  -2   4 -15   37.00   41.00
   0   0 -16  382.76   67.39
  -1   0 -16   50.99   38.50
   1   0 -16   71.49   34.30
  -2   0 -16  260.97   61.59
   2   0 -16  261.57   50.49
   0   1 -16  538.55   78.49
   0  -1 -16  515.55   77.59
   1   1 -16  306.07   57.59
  -1  -1 -16  241.98   56.39
   1  -1 -16  234.08   53.59
  -1   1 -16  295.07   63.39
  -2  -1 -16  261.97   62.39
   2   1 -16  335.87   55.99
  -2   1 -16  246.78   59.59
   2  -1 -16  135.69   43.10
   0   2 -16   71.89   41.10
   0  -2 -16   37.70   35.90
  -1  -2 -16  294.87   62.19
   1   2 -16  317.37   58.69
  -1   2 -16  272.07   60.49
   1  -2 -16  221.78   49.60
_computing_structure_solution     'SHELXT 2014/4 (Sheldrick, 2014)'
;
_shelx_hkl_checksum     36163
_shelx_res_file
;
TITL sh4074_a.res in P2(1)2(1)2(1)
REM Old TITL sh4074 in P2(1)2(1)2(1)
REM SHELXT solution in P2(1)2(1)2(1)
REM R1 0.053,  Rweak 0.022,  Alpha 0.003,  Orientation as input
REM Flack x =  0.024 ( 0.021 ) from Parsons' quotients
REM Formula found by SHELXT:  C5 N2 O Br2
CELL  0.71073   7.7005   9.2774  12.6853   90.000   90.000   90.000
ZERR    4.000   0.0004   0.0005   0.0006    0.000    0.000    0.000
LATT -1
SYMM 1/2-X, -Y, 1/2+Z
SYMM -X, 1/2+Y, 1/2-Z
SYMM 1/2+X, 1/2-Y, -Z
SFAC C H N O BR
UNIT 20 56 8 4 8
TEMP -130.500
SIZE 0.019 0.07 0.228
DFIX 0.84 0.01 O1 H1O
DFIX 0.88 0.01 N1 H1N N1 H2N N2 H3N N2 H4N
L.S. 10
BOND $H
EQIV $1 -0.5+x, 1.5-y, 1-z
EQIV $2 1-x, -0.5+y, 0.5-z
EQIV $3 0.5-x, 1-y, 0.5+z
HTAB O1 Br2
HTAB N1 Br1
HTAB N1 Br2_$1
HTAB N2 Br1_$2
HTAB N2 Br1_$3
LIST 6
FMAP 2
CONF
ACTA
PLAN 10
WGHT    0.000000
FVAR       0.54944
C1    1    0.584388    0.599471    0.502825    11.00000    0.01015    0.01229 =
         0.01445   -0.00206   -0.00174   -0.00342
AFIX  13
H1    2    0.696627    0.629868    0.535658    11.00000   -1.20000
AFIX   0
C2    1    0.590526    0.649313    0.388952    11.00000    0.00861    0.01414 =
         0.01704    0.00172   -0.00033   -0.00320
AFIX  23
H2A   2    0.649323    0.744125    0.386013    11.00000   -1.20000
H2B   2    0.661460    0.580258    0.347891    11.00000   -1.20000
AFIX   0
C3    1    0.276054    0.557369    0.366447    11.00000    0.01748    0.01841 =
         0.00963    0.00272    0.00124    0.00217
AFIX  23
H3A   2    0.186350    0.558972    0.310554    11.00000   -1.20000
H3B   2    0.220483    0.589232    0.432853    11.00000   -1.20000
AFIX   0
C4    1    0.338979    0.405190    0.380115    11.00000    0.00998    0.01711 =
         0.01608   -0.00116   -0.00573   -0.00143
AFIX  23
H4A   2    0.244251    0.337593    0.361676    11.00000   -1.20000
H4B   2    0.436968    0.387393    0.331299    11.00000   -1.20000
AFIX   0
C5    1    0.568779    0.438483    0.520841    11.00000    0.01008    0.01739 =
         0.01434    0.00466   -0.00287   -0.00090
AFIX  23
H5A   2    0.660396    0.389036    0.479733    11.00000   -1.20000
H5B   2    0.590151    0.418126    0.596344    11.00000   -1.20000
AFIX   0
N1    3    0.416730    0.662581    0.338056    11.00000    0.01615    0.01279 =
         0.01091    0.00202    0.00110    0.00285
H1N   2    0.432901    0.645343    0.270286    11.00000   -1.20000
H2N   2    0.381699    0.753079    0.339546    11.00000   -1.20000
N2    3    0.397009    0.376856    0.490934    11.00000    0.01428    0.01407 =
         0.01338    0.00517   -0.00270    0.00597
H3N   2    0.403306    0.282777    0.497870    11.00000   -1.20000
H4N   2    0.321192    0.410245    0.537162    11.00000   -1.20000
O1    4    0.450794    0.677688    0.555782    11.00000    0.01940    0.02108 =
         0.01340   -0.00494   -0.00446    0.00733
H1O   2    0.490510    0.660802    0.616112    11.00000   -1.50000
BR1   5    0.486598    0.544477    0.102348    11.00000    0.01361    0.01721 =
         0.01335   -0.00176   -0.00083    0.00026
BR2   5    0.611645    0.656659    0.791660    11.00000    0.01656    0.01950 =
         0.01201    0.00085    0.00067   -0.00244
HKLF 4
REM  sh4074_a.res in P2(1)2(1)2(1)
REM R1 =  0.0372 for    1789 Fo > 4sig(Fo)  and  0.0483 for all    2089 data
REM    106 parameters refined using      5 restraints
END
WGHT      0.0000      0.0000
REM Highest difference peak  0.614,  deepest hole -0.512,  1-sigma level  0.142
Q1    1   0.3703  0.5379  0.1599  11.00000  0.05    0.61
Q2    1   0.5361  0.6628  0.0804  11.00000  0.05    0.56
Q3    1   0.6045  0.6156  0.7123  11.00000  0.05    0.56
Q4    1  -0.0029  0.6027  0.4801  11.00000  0.05    0.56
Q5    1   0.3707  0.5328  0.0563  11.00000  0.05    0.54
Q6    1   0.4014  0.4371  0.1052  11.00000  0.05    0.52
Q7    1   0.1393  0.3672  0.2424  11.00000  0.05    0.51
Q8    1   0.1672  0.4921  0.2030  11.00000  0.05    0.51
Q9    1   0.2321  0.4067  0.1977  11.00000  0.05    0.49
Q10   1   0.6419  0.6402  0.4428  11.00000  0.05    0.49
;
_shelx_res_checksum     40870
_shelxl_version_number     2014/6
