# Supplementary material for: HBr or not HBr? That is the question: crystal structure of 6-hy­droxy-1,4-diazepane-1,4-diium dibromide redetermined
Source: Acta Crystallogr C Struct Chem. 2019 May 16;75(Pt 6):678–85. doi: 10.1107/S2053229619005321 (PMC6550370; doi:10.1107/S2053229619005321)
Supplement: Supplementary file 2 [file c-75-00678-Isup2.hkl]

data_I                                                                          
_shelx_title ' sh4074_a.res in P2(1)2(1)2(1)'                                   
_shelx_refln_list_code          4                                               
_shelx_F_calc_maximum      178.27                                               
_exptl_crystal_F_000       544.00                                               
_reflns_d_resolution_high  0.7674                                               
                                                                                
loop_                                                                           
 _space_group_symop_operation_xyz                                               
 'x, y, z'                                                                      
 '-x+1/2, -y, z+1/2'                                                            
 '-x, y+1/2, -z+1/2'                                                            
 'x+1/2, -y+1/2, -z'                                                            
                                                                                
_cell_length_a     7.7005                                                       
_cell_length_b     9.2774                                                       
_cell_length_c    12.6853                                                       
_cell_angle_alpha  90.000                                                       
_cell_angle_beta   90.000                                                       
_cell_angle_gamma  90.000                                                       
                                                                                
_shelx_F_squared_multiplier     1.000                                           
                                                                                
loop_                                                                           
 _refln_index_h                                                                 
 _refln_index_k                                                                 
 _refln_index_l                                                                 
 _refln_F_squared_calc                                                          
 _refln_F_squared_meas                                                          
 _refln_F_squared_sigma                                                         
 _refln_observed_status                                                         
   2   0   0      30965.39      31464.52      1108.01 o                         
   4   0   0        750.42        787.09        59.44 o                         
   6   0   0         29.85        -14.57        52.01 o                         
   8   0   0       4441.31       4624.40       331.54 o                         
  10   0   0       2896.25       2964.36       307.36 o                         
   1   1   0          7.25          7.95         9.09 o                         
   2   1   0      10883.61      10691.81       275.77 o                         
   3   1   0       1525.25       1640.82        59.60 o                         
   4   1   0          2.88         30.21        22.77 o                         
   5   1   0       2096.05       2115.92       115.12 o                         
   6   1   0       5824.75       5937.27       349.43 o                         
   7   1   0       4494.59       4361.77       217.80 o                         
   8   1   0       1567.80       1695.96       143.59 o                         
   9   1   0       1290.12       1333.05       139.67 o                         
  10   1   0         76.66         72.54       104.67 o                         
   0   2   0       3968.35       4021.95       166.04 o                         
   1   2   0      31780.09      32280.00       809.81 o                         
   2   2   0       3648.80       3638.02       109.30 o                         
   3   2   0        723.72        758.76        53.11 o                         
   4   2   0      11267.46      10812.83       340.86 o                         
   5   2   0       1179.77       1275.89        81.05 o                         
   6   2   0       4257.28       4215.72       228.49 o                         
   7   2   0        380.85        294.78        98.38 o                         
   8   2   0        381.28        405.59        81.70 o                         
   9   2   0       3301.11       3254.29       213.87 o                         
   1   3   0       3799.84       3929.63       123.20 o                         
   2   3   0       1199.26       1205.36        60.28 o                         
   3   3   0       3667.01       3678.27       183.34 o                         
   4   3   0        226.30        260.72        44.75 o                         
   5   3   0        286.45        283.88        46.42 o                         
   6   3   0       1965.90       1881.11       107.16 o                         
   7   3   0       1277.13       1210.24       174.20 o                         
   8   3   0        640.21        813.14       159.99 o                         
   9   3   0        385.84        673.69       159.66 o                         
   0   4   0       8695.35       8994.43       516.02 o                         
   1   4   0        158.85        206.37        41.94 o                         
   2   4   0        223.94        195.32        33.63 o                         
   3   4   0       9460.81       9500.27       312.15 o                         
   4   4   0      10944.84      11013.30       358.85 o                         
   5   4   0      13158.11      12910.81       418.27 o                         
   6   4   0       3342.23       3239.61       178.51 o                         
   7   4   0       1724.60       1485.84       198.71 o                         
   8   4   0         20.24        162.97       100.37 o                         
   9   4   0        169.42        372.95       128.85 o                         
   1   5   0        151.34        176.96        44.23 o                         
   2   5   0      10010.77      10153.87       293.65 o                         
   3   5   0         36.27          9.59        28.55 o                         
   4   5   0       2035.37       1940.36       113.70 o                         
   5   5   0        610.56        653.11        71.83 o                         
   6   5   0        482.58        393.16       118.59 o                         
   7   5   0        249.48        271.59       115.94 o                         
   8   5   0         70.16         62.94       101.03 o                         
   9   5   0          3.82        -95.40        95.40 o                         
   0   6   0       3982.01       4149.02       216.80 o                         
   1   6   0       3236.42       3137.95       149.82 o                         
   2   6   0        474.16        445.03        62.21 o                         
   3   6   0       5923.97       6239.70       207.72 o                         
   4   6   0       3519.38       3550.24       196.95 o                         
   5   6   0       6478.87       6427.90       303.87 o                         
   6   6   0       1285.05        998.61       172.55 o                         
   7   6   0       1502.23       1238.40       210.31 o                         
   8   6   0        501.21        338.83       143.76 o                         
   1   7   0       1611.05       1662.15       240.32 o                         
   2   7   0         18.97         40.30        44.87 o                         
   3   7   0       1062.01       1036.99        96.61 o                         
   4   7   0        412.88        482.03        92.03 o                         
   5   7   0        159.64         69.90        88.61 o                         
   6   7   0       2409.28       2196.93       278.55 o                         
   7   7   0        385.31        363.01       149.72 o                         
   8   7   0        946.26       1025.77       221.57 o                         
   0   8   0       2278.61       2234.22       188.30 o                         
   1   8   0      11599.63      12085.25       423.78 o                         
   2   8   0       1534.02       1629.57       128.86 o                         
   3   8   0        113.99        122.10        60.43 o                         
   4   8   0       1776.14       1954.38       292.46 o                         
   5   8   0        129.90         62.61       109.64 o                         
   6   8   0        352.12        451.79       170.23 o                         
   7   8   0        794.63        997.95       230.18 o                         
   1   9   0        420.71        465.79        87.92 o                         
   2   9   0        565.33        563.53        90.75 o                         
   3   9   0        732.19        617.13       119.71 o                         
   4   9   0         20.49          7.73        77.10 o                         
   5   9   0       1091.69       1128.46       231.18 o                         
   6   9   0        740.61        796.91       191.10 o                         
   0  10   0       7973.80       9207.92       437.13 o                         
   1  10   0         63.19          3.50        50.20 o                         
   2  10   0       2284.93       2516.74       307.79 o                         
   3  10   0        398.87        231.28        99.28 o                         
   4  10   0         20.90        -65.92       109.31 o                         
   5  10   0        887.86        977.08       227.53 o                         
   1  11   0          4.30         -6.40        90.16 o                         
   2  11   0        558.18        440.18       125.16 o                         
   3  11   0          1.04          5.40       109.64 o                         
   4  11   0         16.89        -19.87       126.54 o                         
   0  12   0         19.14         45.05       148.07 o                         
   1  12   0        435.94        670.22       203.19 o                         
   1   0   1        278.88        293.23        28.67 o                         
   2   0   1        885.78        855.17        41.67 o                         
   3   0   1       8387.33       8301.09       258.17 o                         
   4   0   1        383.37        440.51        34.32 o                         
   5   0   1      11394.91      10944.69       297.32 o                         
   6   0   1       1582.08       1519.40        88.71 o                         
   7   0   1        198.16        181.45        58.53 o                         
   8   0   1        726.02        673.30        91.56 o                         
   9   0   1        311.66        290.90        79.85 o                         
  10   0   1         63.18        103.36        76.27 o                         
  -9   1   1       1076.64       1325.75       136.65 o                         
  -8   1   1        542.20        509.64       136.29 o                         
  -7   1   1       5052.73       5400.49       253.47 o                         
  -6   1   1        400.26        425.62        87.12 o                         
  -5   1   1       4275.18       4002.93       189.58 o                         
  -4   1   1       1048.10       1108.25        49.76 o                         
  -3   1   1      12215.75      12132.07       280.45 o                         
  -2   1   1       8045.38       7803.59       180.80 o                         
  -1   1   1       4156.09       4373.77       118.67 o                         
   0   1   1        578.32        613.52        19.30 o                         
   1   1   1       5899.76       5891.05       135.85 o                         
   2   1   1       7384.42       7475.40       179.82 o                         
   3   1   1      11794.55      11804.21       362.49 o                         
   4   1   1        938.04        992.72       110.33 o                         
   5   1   1       4456.20       4570.67       156.63 o                         
   6   1   1        336.42        389.31        64.87 o                         
   7   1   1       5301.62       5375.26       252.20 o                         
   8   1   1        564.86        552.80        88.97 o                         
   9   1   1       1035.10        997.48       121.38 o                         
  -9   2   1        959.49       1225.36       166.60 o                         
  -8   2   1        828.40       1016.75       257.18 o                         
  -7   2   1       1024.49       1173.47       161.98 o                         
  -6   2   1       1444.48       1498.14       126.31 o                         
  -5   2   1        285.30        357.49        46.74 o                         
  -4   2   1      10885.13      10980.13       353.10 o                         
  -3   2   1        996.47        989.01        55.70 o                         
  -2   2   1       2101.83       2069.09        82.82 o                         
  -1   2   1       8230.45       8529.44       222.07 o                         
   0   2   1       2391.97       2432.28        77.65 o                         
   1   2   1       7716.85       8116.25       198.21 o                         
   2   2   1       2198.13       2170.21        66.33 o                         
   3   2   1        854.27        876.35        60.66 o                         
   4   2   1      11902.37      11790.12       354.99 o                         
   5   2   1        445.71        525.24        67.02 o                         
   6   2   1       1678.57       1814.32       128.73 o                         
   7   2   1       1212.94       1272.52       177.18 o                         
   8   2   1        833.58        902.43       126.52 o                         
   9   2   1       1069.72       1043.00       126.72 o                         
  -9   3   1        250.23        268.59        84.70 o                         
  -8   3   1       2095.73       2395.67       252.38 o                         
  -7   3   1        263.28        388.52       108.65 o                         
  -6   3   1       6196.81       6369.20       294.12 o                         
  -5   3   1       1527.08       1569.09        90.02 o                         
  -4   3   1       1286.65       1252.65        76.13 o                         
  -3   3   1       4225.01       4002.92       143.33 o                         
  -2   3   1      13853.16      14021.71       422.10 o                         
  -1   3   1       8418.16       8425.98       264.24 o                         
   0   3   1       8155.77       8246.90       262.87 o                         
   1   3   1       8117.21       8219.65       230.35 o                         
   2   3   1      13557.27      13569.05       366.17 o                         
   3   3   1       3916.58       3701.18       145.34 o                         
   4   3   1       1372.64       1422.83       130.05 o                         
   5   3   1       1759.00       1742.76        99.55 o                         
   6   3   1       6322.40       6386.03       238.27 o                         
   7   3   1        253.91        265.63       107.99 o                         
   8   3   1       2038.74       1933.95       251.38 o                         
   9   3   1        254.13        273.58       125.54 o                         
  -9   4   1       1567.44       1649.11       232.17 o                         
  -8   4   1       1997.14       2132.37       245.09 o                         
  -7   4   1        869.44        993.64       162.31 o                         
  -6   4   1         97.81        138.79        86.46 o                         
  -5   4   1        572.33        572.62        60.05 o                         
  -4   4   1        217.86        270.28        45.18 o                         
  -3   4   1       1870.84       1906.55       102.70 o                         
  -2   4   1       3446.95       3485.82       149.67 o                         
  -1   4   1       4126.59       4128.56       153.59 o                         
   0   4   1      15320.86      15074.03       465.87 o                         
   1   4   1       4062.63       3924.42       163.06 o                         
   2   4   1       3719.85       3558.20       121.85 o                         
   3   4   1       1968.69       2054.71        89.54 o                         
   4   4   1        141.61        202.64        43.47 o                         
   5   4   1        618.16        535.51        64.68 o                         
   6   4   1         85.20         78.38        51.21 o                         
   7   4   1        811.11       1050.95       180.16 o                         
   8   4   1       2098.93       2166.45       265.96 o                         
   9   4   1       1540.22       1928.65       268.61 o                         
  -9   5   1        286.38        480.27       162.31 o                         
  -8   5   1         82.86        228.53       119.25 o                         
  -7   5   1       3448.03       3602.27       311.34 o                         
  -6   5   1       1489.06       1263.24       181.49 o                         
  -5   5   1       1592.49       1740.85       108.30 o                         
  -4   5   1       4690.63       4876.74       188.03 o                         
  -3   5   1       3617.99       3656.83       151.31 o                         
  -2   5   1       7170.11       7002.34       270.70 o                         
  -1   5   1       2413.12       2408.77       118.81 o                         
   0   5   1       4357.57       4504.12       176.00 o                         
   1   5   1       2685.48       2826.29       127.34 o                         
   2   5   1       7481.62       7076.99       217.47 o                         
   3   5   1       3237.25       3333.09       129.34 o                         
   4   5   1       4607.21       4505.28       187.86 o                         
   5   5   1       1769.85       1768.21       186.39 o                         
   6   5   1       1554.65       1701.52       142.50 o                         
   7   5   1       3520.63       3630.76       316.97 o                         
   8   5   1        153.94        114.28       118.25 o                         
   9   5   1        272.15        301.40       146.74 o                         
  -8   6   1        972.20       1200.30       216.60 o                         
  -7   6   1        707.16        650.50       158.34 o                         
  -6   6   1        567.13        507.40       134.15 o                         
  -5   6   1       1173.76       1223.36       118.96 o                         
  -4   6   1       1102.73       1062.94        90.44 o                         
  -3   6   1        818.91        808.91        82.27 o                         
  -2   6   1       2553.27       2499.91       126.17 o                         
  -1   6   1       3198.20       3425.50       166.73 o                         
   0   6   1       6200.47       6577.31       212.50 o                         
   1   6   1       2723.35       2787.93       144.62 o                         
   2   6   1       2268.64       2258.08       140.86 o                         
   3   6   1       1076.35       1134.53       112.49 o                         
   4   6   1        972.15        870.06        87.34 o                         
   5   6   1       1277.65       1233.15       128.74 o                         
   6   6   1        489.97        309.02       120.57 o                         
   7   6   1        677.37        707.81       179.17 o                         
   8   6   1       1012.76       1131.44       220.58 o                         
  -8   7   1       1002.79        970.12       215.94 o                         
  -7   7   1        196.20        134.82       127.53 o                         
  -6   7   1       2183.47       2339.69       282.52 o                         
  -5   7   1        290.64        494.19       144.42 o                         
  -4   7   1       1356.74       1557.09       144.47 o                         
  -3   7   1       2132.44       2092.89       217.48 o                         
  -2   7   1       4381.88       4296.59       189.66 o                         
  -1   7   1       1287.40       1253.45       119.08 o                         
   0   7   1       1917.31       2370.50       122.54 o                         
   1   7   1       1272.45       1186.11       106.05 o                         
   2   7   1       4354.59       4479.29       247.31 o                         
   3   7   1       2127.93       2213.76       178.72 o                         
   4   7   1       1317.05       1129.45        90.91 o                         
   5   7   1        305.00        284.28        85.02 o                         
   6   7   1       2219.77       1731.92       253.04 o                         
   7   7   1        194.24        261.65       138.13 o                         
   8   7   1        978.33        963.50       218.26 o                         
  -7   8   1        564.04        496.17       163.97 o                         
  -6   8   1        991.05       1160.89       217.60 o                         
  -5   8   1        645.63        751.53       174.20 o                         
  -4   8   1       4063.52       4159.57       330.88 o                         
  -3   8   1        469.29        421.76        74.74 o                         
  -2   8   1        451.67        600.46        85.25 o                         
  -1   8   1        587.09        570.61        78.41 o                         
   0   8   1        252.41        288.29        55.08 o                         
   1   8   1        489.27        581.53        68.69 o                         
   2   8   1        432.18        378.66        73.68 o                         
   3   8   1        380.37        405.17        76.97 o                         
   4   8   1       3954.84       4047.66       248.38 o                         
   5   8   1        590.38        735.34       182.67 o                         
   6   8   1       1123.52        831.99       193.41 o                         
   7   8   1        575.36        567.36       176.52 o                         
  -6   9   1        318.58        464.71       175.86 o                         
  -5   9   1        236.04        204.68       135.81 o                         
  -4   9   1        691.44        685.28       180.50 o                         
  -3   9   1       1051.33        988.41       109.78 o                         
  -2   9   1       2790.39       2665.01       220.84 o                         
  -1   9   1       1925.38       2046.98       173.78 o                         
   0   9   1       1136.13       1305.04       129.73 o                         
   1   9   1       1843.81       2055.50       228.85 o                         
   2   9   1       2722.65       2634.82       176.80 o                         
   3   9   1        968.51        916.80       136.03 o                         
   4   9   1        680.17        688.64       126.89 o                         
   5   9   1        255.15         24.84       119.58 o                         
   6   9   1        311.73        283.51       149.06 o                         
  -5  10   1       1817.26       2095.60       322.27 o                         
  -4  10   1         80.56       -100.70       100.70 o                         
  -3  10   1       2011.28       2287.74       222.30 o                         
  -2  10   1        186.74         43.89        80.80 o                         
  -1  10   1        143.33        190.46        70.94 o                         
   0  10   1        584.16        540.28        91.37 o                         
   1  10   1        118.81         33.69        60.87 o                         
   2  10   1        168.64        210.41        72.02 o                         
   3  10   1       2295.60       2319.95       241.94 o                         
   4  10   1         84.52        -21.08        80.71 o                         
   5  10   1       2056.17       2816.95       363.68 o                         
  -4  11   1         77.16        -14.57       130.18 o                         
  -3  11   1       1571.37       1797.18       302.06 o                         
  -2  11   1         46.23         47.49        89.92 o                         
  -1  11   1       1900.73       1634.95       198.12 o                         
   0  11   1          1.52        -67.62        88.33 o                         
   1  11   1       1916.71       2185.56       590.07 o                         
   2  11   1         52.72        -26.66       129.19 o                         
   3  11   1       1540.74       1635.53       271.26 o                         
   4  11   1         94.07         67.24       143.43 o                         
   0  12   1         62.16        129.96       104.64 o                         
   0   0   2        171.82        142.95        16.25 o                         
   1   0   2         96.67        173.30        16.72 o                         
   2   0   2       2268.35       2281.48       106.87 o                         
   3   0   2       6684.73       6684.80       211.43 o                         
   4   0   2       7037.76       6723.60       188.13 o                         
   5   0   2        398.29        467.58        40.00 o                         
   6   0   2        880.32        834.67        59.00 o                         
   7   0   2         36.84         18.96        34.74 o                         
   8   0   2        850.57        960.84       105.49 o                         
   9   0   2        921.15       1112.79       130.66 o                         
  -9   1   2        493.14        314.02       128.85 o                         
  -8   1   2        805.05        803.87       101.76 o                         
  -7   1   2        553.53        580.88       109.46 o                         
  -6   1   2       5648.56       5544.22       200.76 o                         
  -5   1   2       4237.29       4181.10       133.33 o                         
  -4   1   2      12072.38      11804.00       318.04 o                         
  -3   1   2       4510.02       4395.05       145.87 o                         
  -2   1   2      18083.69      18532.83       559.53 o                         
  -1   1   2       1191.38       1225.63        36.96 o                         
   0   1   2        915.34       1050.98        41.73 o                         
   1   1   2       1339.61       1286.75        37.68 o                         
   2   1   2      19454.44      19366.74       431.59 o                         
   3   1   2       4187.66       4039.97       142.33 o                         
   4   1   2      12176.06      12036.72       368.05 o                         
   5   1   2       4090.50       4052.85       152.64 o                         
   6   1   2       5245.38       5095.73       380.06 o                         
   7   1   2        639.67        661.99        67.04 o                         
   8   1   2        654.01        645.29        93.92 o                         
   9   1   2        494.79        457.62        88.10 o                         
  -9   2   2       1501.97       1427.47       214.63 o                         
  -8   2   2        394.22        529.60        89.07 o                         
  -7   2   2       1217.82       1152.31       150.72 o                         
  -6   2   2        161.83        161.74        52.38 o                         
  -5   2   2       6068.51       6103.26       180.49 o                         
  -4   2   2       1273.67       1345.10        64.55 o                         
  -3   2   2       4458.12       4417.66       189.64 o                         
  -2   2   2       7639.44       7795.95       245.65 o                         
  -1   2   2       4766.69       4542.31       181.02 o                         
   0   2   2       5868.04       5959.06       162.20 o                         
   1   2   2       4420.87       4394.18       115.01 o                         
   2   2   2       7851.25       7958.91       216.75 o                         
   3   2   2       4443.58       4375.29       153.13 o                         
   4   2   2       1327.51       1275.40        72.01 o                         
   5   2   2       6346.67       6500.82       218.09 o                         
   6   2   2        130.31        134.70        52.81 o                         
   7   2   2       1205.49       1183.08       175.20 o                         
   8   2   2        482.14        468.86        81.96 o                         
   9   2   2       1428.00       1616.66       151.97 o                         
  -9   3   2        141.39        201.48        77.72 o                         
  -8   3   2       1803.55       1590.15       202.36 o                         
  -7   3   2       4224.54       3876.84       288.48 o                         
  -6   3   2        155.03        235.53        63.99 o                         
  -5   3   2       3553.06       3437.05       177.57 o                         
  -4   3   2         76.54         82.40        33.55 o                         
  -3   3   2       9003.12       8943.04       276.44 o                         
  -2   3   2       5820.47       5737.73       201.62 o                         
  -1   3   2       8538.52       8446.64       265.41 o                         
   0   3   2      19591.22      20628.23       745.41 o                         
   1   3   2       8365.51       8327.75       339.09 o                         
   2   3   2       6209.63       6201.90       158.75 o                         
   3   3   2       8506.86       8341.56       217.23 o                         
   4   3   2         31.78         29.72        23.70 o                         
   5   3   2       3406.47       3270.97       123.45 o                         
   6   3   2        130.69         91.58        44.22 o                         
   7   3   2       3907.02       3945.41       317.96 o                         
   8   3   2       1651.34       1796.85       239.46 o                         
   9   3   2        126.64        162.31       123.89 o                         
  -9   4   2       1419.05       1021.13       187.78 o                         
  -8   4   2       2182.37       2001.52       235.15 o                         
  -7   4   2       1523.30       1325.18       181.49 o                         
  -6   4   2       1386.28       1559.34       186.13 o                         
  -5   4   2        994.92        966.13        72.62 o                         
  -4   4   2        700.33        732.85        62.96 o                         
  -3   4   2        379.65        374.53        48.75 o                         
  -2   4   2        418.57        398.21        48.71 o                         
  -1   4   2       3297.24       3146.36       126.60 o                         
   0   4   2       1794.35       1718.16       150.94 o                         
   1   4   2       3213.86       3143.34       113.01 o                         
   2   4   2        423.73        453.52        44.68 o                         
   3   4   2        424.76        408.26        45.41 o                         
   4   4   2        682.62        635.77        66.69 o                         
   5   4   2        905.71       1079.66        87.85 o                         
   6   4   2       1243.59       1416.19       128.70 o                         
   7   4   2       1559.56       1347.71       202.69 o                         
   8   4   2       2244.72       2141.64       265.63 o                         
   9   4   2       1425.27       1383.48       232.50 o                         
  -9   5   2       1782.58       1484.18       222.90 o                         
  -8   5   2        470.17        418.66       135.81 o                         
  -7   5   2       1885.37       2205.54       251.05 o                         
  -6   5   2       2246.99       2026.70       235.15 o                         
  -5   5   2        229.17        235.98        51.85 o                         
  -4   5   2        360.95        320.00        51.53 o                         
  -3   5   2       2954.12       2962.01       138.40 o                         
  -2   5   2       2606.01       2587.03       202.21 o                         
  -1   5   2      13694.95      13428.47       427.24 o                         
   0   5   2        464.05        481.43        54.36 o                         
   1   5   2      13811.62      13368.66       434.01 o                         
   2   5   2       2597.42       2464.10       124.18 o                         
   3   5   2       3168.63       3218.31       124.38 o                         
   4   5   2        295.28        306.75        46.43 o                         
   5   5   2        347.53        251.32        55.78 o                         
   6   5   2       2436.29       2594.19       186.22 o                         
   7   5   2       1984.49       1679.92       239.79 o                         
   8   5   2        466.64        429.26       149.72 o                         
   9   5   2       1734.91       1639.84       259.00 o                         
  -8   6   2       1487.60       1152.64       204.68 o                         
  -7   6   2        806.27        932.69       185.80 o                         
  -6   6   2       1894.23       1581.87       213.62 o                         
  -5   6   2         93.11        100.70        86.79 o                         
  -4   6   2       3159.42       3149.94       151.59 o                         
  -3   6   2        847.46        804.82       139.60 o                         
  -2   6   2        235.64        211.23        49.20 o                         
  -1   6   2       2960.23       3221.02       143.59 o                         
   0   6   2       5457.20       5367.90       207.77 o                         
   1   6   2       2796.23       2982.74       152.51 o                         
   2   6   2        264.93        258.52        46.65 o                         
   3   6   2        808.92        732.81        66.82 o                         
   4   6   2       3197.22       3058.54       134.01 o                         
   5   6   2         97.68        200.50        70.80 o                         
   6   6   2       1757.15       1656.45       166.93 o                         
   7   6   2        704.50        662.76       160.99 o                         
   8   6   2       1364.57       1379.51       237.14 o                         
  -8   7   2        510.61        517.34       175.20 o                         
  -7   7   2       2111.51       2269.47       293.45 o                         
  -6   7   2        139.49         96.39       108.65 o                         
  -5   7   2       3610.45       3483.35       318.96 o                         
  -4   7   2        819.86        767.28       107.34 o                         
  -3   7   2       6769.97       6802.52       328.19 o                         
  -2   7   2       3927.51       3871.36       176.61 o                         
  -1   7   2       2796.93       2716.73       240.47 o                         
   0   7   2       3193.20       3428.46       178.75 o                         
   1   7   2       2948.45       3039.43       131.64 o                         
   2   7   2       3918.88       4001.15       184.84 o                         
   3   7   2       6855.83       6987.10       235.44 o                         
   4   7   2        868.12        933.23        84.66 o                         
   5   7   2       3710.17       3847.79       232.14 o                         
   6   7   2         81.24        168.24       120.90 o                         
   7   7   2       2107.46       2230.05       299.74 o                         
   8   7   2        456.61        521.32       173.54 o                         
  -7   8   2        268.80        255.36       137.14 o                         
  -6   8   2        108.04        108.98       123.89 o                         
  -5   8   2       2647.79       2255.89       285.50 o                         
  -4   8   2        949.54        794.39       128.13 o                         
  -3   8   2       1354.08       1631.91       345.46 o                         
  -2   8   2       1122.21       1029.88       149.06 o                         
  -1   8   2        792.48        811.34        87.46 o                         
   0   8   2         99.19        103.83        46.45 o                         
   1   8   2        875.04        807.44        77.99 o                         
   2   8   2       1243.14       1224.29       112.39 o                         
   3   8   2       1417.18       1361.72       121.73 o                         
   4   8   2        992.55        935.59       131.54 o                         
   5   8   2       2561.00       2556.59       212.53 o                         
   6   8   2        103.86         34.78       114.61 o                         
   7   8   2        251.63        177.18       147.07 o                         
  -6   9   2       1834.72       1784.92       274.24 o                         
  -5   9   2       1147.50       1015.83       223.23 o                         
  -4   9   2       2473.25       2797.77       321.61 o                         
  -3   9   2       2042.67       1588.59       175.36 o                         
  -2   9   2       1929.82       1772.51       135.06 o                         
  -1   9   2        604.83        651.32        75.85 o                         
   0   9   2        214.15        332.01        62.74 o                         
   1   9   2        538.69        517.34        71.29 o                         
   2   9   2       1796.20       1831.91       139.14 o                         
   3   9   2       2160.42       2047.31       191.35 o                         
   4   9   2       2371.55       2293.74       576.30 o                         
   5   9   2       1138.19       1047.63       219.58 o                         
   6   9   2       1893.25       1976.02       303.72 o                         
  -5  10   2         33.04        128.52       137.14 o                         
  -4  10   2       1546.75       1354.00       249.73 o                         
  -3  10   2        835.51       1105.93       232.50 o                         
  -2  10   2         54.61         -7.84        56.08 o                         
  -1  10   2        379.83        501.37       237.47 o                         
   0  10   2        771.13        647.01        92.45 o                         
   1  10   2        414.60        520.17       119.40 o                         
   2  10   2         57.10        -74.91        74.91 o                         
   3  10   2        823.35        751.72       160.14 o                         
   4  10   2       1551.00       1502.67       197.90 o                         
   5  10   2         56.98         57.64       132.50 o                         
  -3  11   2        152.72        203.68       152.70 o                         
  -2  11   2       2511.87       2826.39       248.00 o                         
  -1  11   2        610.61        469.20       127.52 o                         
   0  11   2       1001.04        927.36       150.33 o                         
   1  11   2        621.68        583.56       128.27 o                         
   2  11   2       2344.13       1931.27       213.19 o                         
   3  11   2        151.45         97.45       100.55 o                         
   1   0   3      28567.70      30079.19       564.94 o                         
   2   0   3       8302.60       8349.83       262.10 o                         
   3   0   3        723.94        781.16       104.73 o                         
   4   0   3        178.78        191.01        21.05 o                         
   5   0   3        194.83        207.17        26.11 o                         
   6   0   3       2045.75       2034.10        94.72 o                         
   7   0   3       3324.98       3440.23       156.12 o                         
   8   0   3       1446.22       1421.15       128.03 o                         
   9   0   3       4105.44       4147.86       229.34 o                         
  -9   1   3        671.74        690.65       103.38 o                         
  -8   1   3       2222.08       2253.14       191.28 o                         
  -7   1   3       1734.19       1835.10       141.42 o                         
  -6   1   3       2902.88       3065.18       115.98 o                         
  -5   1   3        636.84        620.02        45.07 o                         
  -4   1   3        618.30        608.55        40.33 o                         
  -3   1   3       5425.36       5570.00       185.04 o                         
  -2   1   3        685.56        619.18        42.05 o                         
  -1   1   3      12532.69      12496.96       374.79 o                         
   0   1   3       2510.36       2803.48        83.82 o                         
   1   1   3      12694.70      12817.97       246.66 o                         
   2   1   3        681.77        739.81        32.45 o                         
   3   1   3       5424.87       5571.10       182.85 o                         
   4   1   3        710.85        700.45        46.57 o                         
   5   1   3        485.10        503.36        48.74 o                         
   6   1   3       2599.59       2560.04       164.50 o                         
   7   1   3       1654.84       1757.22       104.18 o                         
   8   1   3       2266.60       2053.54       149.73 o                         
   9   1   3        639.49        770.57       105.55 o                         
  -9   2   3        268.80        289.42        82.87 o                         
  -8   2   3       2108.14       2077.44       233.50 o                         
  -7   2   3       4323.37       4655.54       307.69 o                         
  -6   2   3        119.26         74.14        73.35 o                         
  -5   2   3       7072.60       6924.59       206.78 o                         
  -4   2   3        324.91        277.62        43.00 o                         
  -3   2   3      11440.71      11055.99       345.91 o                         
  -2   2   3       3320.46       3421.75       128.73 o                         
  -1   2   3       8805.30       8861.07       268.23 o                         
   0   2   3      14894.53      15645.60       400.37 o                         
   1   2   3       8541.64       8397.26       234.00 o                         
   2   2   3       3510.29       3508.72       111.02 o                         
   3   2   3      11057.24      10918.90       297.89 o                         
   4   2   3        291.72        283.28        37.41 o                         
   5   2   3       6870.06       7048.16       239.52 o                         
   6   2   3        173.95        124.74        71.70 o                         
   7   2   3       4606.30       4604.12       311.84 o                         
   8   2   3       2074.50       2233.22       153.80 o                         
   9   2   3        339.10        283.34        99.21 o                         
  -9   3   3        921.60        951.21       161.47 o                         
  -8   3   3        237.61        312.99       108.32 o                         
  -7   3   3        761.18        769.42       134.49 o                         
  -6   3   3        409.56        547.15       101.69 o                         
  -5   3   3       4063.21       3789.38       192.37 o                         
  -4   3   3       2572.76       2694.45       126.62 o                         
  -3   3   3       2769.50       2786.07       113.11 o                         
  -2   3   3       9290.13       9461.49       303.87 o                         
  -1   3   3        748.02        857.65        73.89 o                         
   0   3   3        576.20        604.02        42.39 o                         
   1   3   3        719.08        727.14        53.12 o                         
   2   3   3       9436.32       9568.65       236.99 o                         
   3   3   3       3037.24       3019.04        94.81 o                         
   4   3   3       2704.77       2635.98       116.01 o                         
   5   3   3       3828.50       3879.19       155.04 o                         
   6   3   3        524.38        576.00        87.29 o                         
   7   3   3        718.91        972.82       114.99 o                         
   8   3   3        215.79        165.59       115.61 o                         
   9   3   3        911.63       1048.98       125.58 o                         
  -9   4   3         77.67        -60.62        90.76 o                         
  -8   4   3        159.09        127.86        97.06 o                         
  -7   4   3        303.79        483.26       118.59 o                         
  -6   4   3       3276.02       3123.69       246.08 o                         
  -5   4   3       3756.04       4201.89       212.33 o                         
  -4   4   3      11505.59      11450.63       373.85 o                         
  -3   4   3       6426.68       6620.11       228.92 o                         
  -2   4   3       7624.11       7416.90       305.27 o                         
  -1   4   3        862.06        939.00        90.01 o                         
   0   4   3       2574.96       2385.24       101.34 o                         
   1   4   3        914.45        769.26        53.21 o                         
   2   4   3       7691.42       7390.88       258.25 o                         
   3   4   3       6579.76       6558.49       204.86 o                         
   4   4   3      11602.96      11905.78       336.80 o                         
   5   4   3       3623.45       3909.26       173.37 o                         
   6   4   3       3217.47       2890.39       188.29 o                         
   7   4   3        310.02        255.03       125.54 o                         
   8   4   3        146.82        367.98       140.45 o                         
   9   4   3         88.22         48.03       116.27 o                         
  -8   5   3         70.06         21.53       105.34 o                         
  -7   5   3        250.52        187.45       102.69 o                         
  -6   5   3       1012.46       1192.35       172.88 o                         
  -5   5   3        329.13        494.85       120.57 o                         
  -4   5   3       2816.00       2805.04       128.55 o                         
  -3   5   3       4577.92       4726.73       219.56 o                         
  -2   5   3       1212.96       1202.87       110.36 o                         
  -1   5   3       2953.31       2935.25       125.07 o                         
   0   5   3        825.54        823.52        65.08 o                         
   1   5   3       2687.99       2696.01       108.62 o                         
   2   5   3       1150.98       1277.99        88.82 o                         
   3   5   3       4579.42       4469.31       160.22 o                         
   4   5   3       2700.41       2606.35       120.05 o                         
   5   5   3        412.38        398.60        62.42 o                         
   6   5   3        954.55       1222.85       185.65 o                         
   7   5   3        223.12        287.49       126.54 o                         
   8   5   3         76.71        110.97       120.57 o                         
  -8   6   3        618.83        542.52       159.00 o                         
  -7   6   3         27.24         10.27       101.69 o                         
  -6   6   3       3281.48       3144.85       317.30 o                         
  -5   6   3       2333.75       2415.88       251.38 o                         
  -4   6   3       5317.10       5900.97       349.93 o                         
  -3   6   3       2443.46       2246.53       152.74 o                         
  -2   6   3       4769.58       4391.48       231.31 o                         
  -1   6   3        850.83        798.86        74.38 o                         
   0   6   3       2971.78       2807.10       130.44 o                         
   1   6   3        920.02        986.03       103.59 o                         
   2   6   3       4632.50       4605.98       164.86 o                         
   3   6   3       2180.77       2174.97       114.05 o                         
   4   6   3       5213.15       5699.36       202.00 o                         
   5   6   3       2251.71       2127.11       368.96 o                         
   6   6   3       3193.25       3460.37       216.51 o                         
   7   6   3         23.70        -88.77        88.77 o                         
   8   6   3        618.13        211.30       137.80 o                         
  -7   7   3       1097.69        956.87       190.10 o                         
  -6   7   3        295.50        239.46       121.90 o                         
  -5   7   3        796.27        916.79       179.17 o                         
  -4   7   3        363.80        363.48        87.32 o                         
  -3   7   3       1291.92       1147.73       126.43 o                         
  -2   7   3       3159.40       2546.48       326.58 o                         
  -1   7   3        223.96        141.50        48.88 o                         
   0   7   3       1500.83       1539.52       106.62 o                         
   1   7   3        257.95        403.90        82.04 o                         
   2   7   3       3055.32       2939.49       163.71 o                         
   3   7   3       1223.65       1281.84        94.26 o                         
   4   7   3        385.64        403.20        62.11 o                         
   5   7   3        759.95        878.64       125.46 o                         
   6   7   3        240.73        178.72        88.65 o                         
   7   7   3       1248.56       1170.16       221.24 o                         
  -7   8   3       1007.15        816.46       198.38 o                         
  -6   8   3        194.91        175.86       125.54 o                         
  -5   8   3       1262.75       1124.15       205.34 o                         
  -4   8   3          9.47        -26.50       100.04 o                         
  -3   8   3       1309.10       1255.19       140.80 o                         
  -2   8   3       2289.62       2847.83       377.41 o                         
  -1   8   3       1312.56       1293.41       106.62 o                         
   0   8   3       8100.22       8474.78       273.12 o                         
   1   8   3       1467.76       1409.04       114.16 o                         
   2   8   3       2064.94       2250.98       130.61 o                         
   3   8   3       1295.43       1214.12       147.19 o                         
   4   8   3          8.46          5.73        67.46 o                         
   5   8   3       1246.08       1271.27       156.37 o                         
   6   8   3        204.78        278.21       137.80 o                         
   7   8   3       1061.83        862.47       200.37 o                         
  -6   9   3        975.58        899.23       203.35 o                         
  -5   9   3        274.87        214.61       145.75 o                         
  -4   9   3          9.46        -48.69        97.06 o                         
  -3   9   3         86.68         91.87       101.34 o                         
  -2   9   3        735.87        682.56       118.52 o                         
  -1   9   3        995.93        870.11        95.39 o                         
   0   9   3        303.38        461.15        66.65 o                         
   1   9   3        959.00        912.08       135.90 o                         
   2   9   3        814.98        829.39       343.47 o                         
   3   9   3        102.89         80.27        83.46 o                         
   4   9   3          3.29         29.79        80.04 o                         
   5   9   3        206.20         24.42        91.01 o                         
   6   9   3       1051.90        777.04       202.69 o                         
  -5  10   3         44.36        -10.27       126.20 o                         
  -4  10   3        472.83        585.91       195.73 o                         
  -3  10   3        547.07        408.72       173.21 o                         
  -2  10   3        660.89        767.04       132.66 o                         
  -1  10   3       3840.05       4062.28       443.17 o                         
   0  10   3         15.02        107.80        83.61 o                         
   1  10   3       3929.87       4030.36       728.84 o                         
   2  10   3        710.49        664.09       132.70 o                         
   3  10   3        634.40        610.52       129.61 o                         
   4  10   3        454.76        404.37       118.74 o                         
   5  10   3         47.89        169.23       142.10 o                         
  -3  11   3        675.14        673.03       207.00 o                         
  -2  11   3          0.10        -78.17       120.57 o                         
  -1  11   3        503.61        602.10       136.41 o                         
   0  11   3        174.15        185.44       102.77 o                         
   1  11   3        511.42        621.76       138.12 o                         
   2  11   3          0.41          9.67        92.93 o                         
   3  11   3        744.63        871.37       160.66 o                         
   0   0   4       2367.49       2474.40       110.08 o                         
   1   0   4       1781.21       1859.19        55.40 o                         
   2   0   4       2441.81       2409.80        61.62 o                         
   3   0   4       1392.02       1357.22       106.82 o                         
   4   0   4      13305.00      13091.55       309.00 o                         
   5   0   4       2790.37       2748.64        86.13 o                         
   6   0   4       5536.59       5604.56       180.84 o                         
   7   0   4       4366.11       4415.97       178.68 o                         
   8   0   4        308.82        309.00        67.46 o                         
   9   0   4        183.78        207.96        69.95 o                         
  -9   1   4       1383.20       1614.06       142.12 o                         
  -8   1   4       1384.38       1301.81       118.25 o                         
  -7   1   4        378.47        399.37        65.20 o                         
  -6   1   4        447.28        465.44        68.37 o                         
  -5   1   4       2341.36       2214.83        84.53 o                         
  -4   1   4        631.09        676.08        50.71 o                         
  -3   1   4       1549.12       1525.55        74.03 o                         
  -2   1   4       7989.90       7943.50       252.99 o                         
  -1   1   4      14361.79      14516.65       364.36 o                         
   0   1   4      20536.54      20253.97       514.62 o                         
   1   1   4      13972.34      14045.52       330.02 o                         
   2   1   4       7933.86       8039.77       175.53 o                         
   3   1   4       1607.71       1652.58        62.40 o                         
   4   1   4        624.88        606.39        38.81 o                         
   5   1   4       2439.03       2323.46        90.62 o                         
   6   1   4        384.96        464.19        64.69 o                         
   7   1   4        310.22        307.06        47.24 o                         
   8   1   4       1170.35       1175.36       110.22 o                         
   9   1   4       1385.25       1296.56       129.59 o                         
  -9   2   4        283.57        171.83        74.49 o                         
  -8   2   4       2063.48       2142.86       159.47 o                         
  -7   2   4         90.56        135.15        67.24 o                         
  -6   2   4       5169.85       5122.19       200.39 o                         
  -5   2   4       2409.92       2458.61       111.38 o                         
  -4   2   4       2756.46       2670.71       112.46 o                         
  -3   2   4       3991.92       3828.06       139.67 o                         
  -2   2   4       5472.04       5336.26       172.29 o                         
  -1   2   4       1337.69       1320.71        63.40 o                         
   0   2   4       8304.80       8282.12       260.65 o                         
   1   2   4       1106.92       1085.57        88.73 o                         
   2   2   4       5230.17       5122.00       136.26 o                         
   3   2   4       3535.98       3475.19       118.56 o                         
   4   2   4       2310.82       2328.52       104.23 o                         
   5   2   4       2175.11       2150.78       109.87 o                         
   6   2   4       5282.94       5214.28       257.18 o                         
   7   2   4         46.30         29.43        59.26 o                         
   8   2   4       2223.97       2298.09       155.60 o                         
   9   2   4        199.92        244.76        84.80 o                         
  -9   3   4        581.30        655.95       106.81 o                         
  -8   3   4        102.63         44.06        80.16 o                         
  -7   3   4       1810.65       2063.14       204.35 o                         
  -6   3   4       2514.59       2252.91       193.41 o                         
  -5   3   4       1365.54       1500.46       138.11 o                         
  -4   3   4       7604.02       7612.38       324.95 o                         
  -3   3   4        646.27        649.30        45.41 o                         
  -2   3   4        365.68        343.36        47.72 o                         
  -1   3   4       2265.90       2327.23       118.70 o                         
   0   3   4       5161.86       5191.71       222.95 o                         
   1   3   4       2163.05       2070.33        83.05 o                         
   2   3   4        505.29        502.71        45.14 o                         
   3   3   4        611.34        547.97        47.51 o                         
   4   3   4       7788.86       7872.38       232.98 o                         
   5   3   4       1361.15       1266.54        84.40 o                         
   6   3   4       2502.73       2559.42       180.35 o                         
   7   3   4       1915.07       1873.29       164.41 o                         
   8   3   4        172.20         58.30       111.63 o                         
   9   3   4        626.96        682.26       103.41 o                         
  -9   4   4       1274.89       1428.53       207.33 o                         
  -8   4   4        723.09        920.43       156.02 o                         
  -7   4   4       1399.21       1555.37       194.08 o                         
  -6   4   4        398.00        378.25        99.04 o                         
  -5   4   4       1350.10       1411.95       124.84 o                         
  -4   4   4        212.44        268.96        36.53 o                         
  -3   4   4       3837.18       3951.15       148.34 o                         
  -2   4   4       3332.94       3233.78       462.37 o                         
  -1   4   4       8268.96       8203.60       340.32 o                         
   0   4   4       4949.69       5245.79       236.43 o                         
   1   4   4       8320.79       8124.88       206.34 o                         
   2   4   4       3591.83       3444.31       182.05 o                         
   3   4   4       3583.14       3376.16       131.41 o                         
   4   4   4        190.94        204.17        43.07 o                         
   5   4   4       1332.94       1431.35       138.37 o                         
   6   4   4        472.37        542.05        92.13 o                         
   7   4   4       1351.74       1458.13       148.94 o                         
   8   4   4        728.42        361.69       158.00 o                         
   9   4   4       1318.07       1399.38       244.43 o                         
  -8   5   4        945.22       1329.49       201.36 o                         
  -7   5   4        398.26        395.81       123.55 o                         
  -6   5   4       2275.53       2173.74       242.77 o                         
  -5   5   4       6731.82       6839.54       433.24 o                         
  -4   5   4         12.60         40.10        32.57 o                         
  -3   5   4       4214.44       4264.53       202.41 o                         
  -2   5   4       1328.60       1151.37       110.90 o                         
  -1   5   4        761.73        799.49        93.22 o                         
   0   5   4       1125.77       1213.90        75.26 o                         
   1   5   4        683.50        588.97        63.68 o                         
   2   5   4       1388.58       1424.30        83.54 o                         
   3   5   4       4260.54       4026.45       156.41 o                         
   4   5   4         25.49         39.54        37.28 o                         
   5   5   4       6742.48       6623.16       323.02 o                         
   6   5   4       2311.39       2538.28       252.89 o                         
   7   5   4        440.42        640.23       164.30 o                         
   8   5   4        977.55       1320.22       231.18 o                         
  -8   6   4        493.91        609.43       159.99 o                         
  -7   6   4       1852.69       1825.63       237.14 o                         
  -6   6   4        118.78        156.68       106.33 o                         
  -5   6   4       2247.61       1965.09       236.48 o                         
  -4   6   4        567.36        572.33       137.80 o                         
  -3   6   4       2823.84       2550.71       174.85 o                         
  -2   6   4        710.76        744.03       137.12 o                         
  -1   6   4       5633.45       6074.65       374.94 o                         
   0   6   4        914.89       1081.24       100.67 o                         
   1   6   4       5892.80       5813.10       223.79 o                         
   2   6   4        906.04        805.01        77.16 o                         
   3   6   4       3187.85       3271.82       135.40 o                         
   4   6   4        493.02        454.18        63.45 o                         
   5   6   4       2380.89       2218.62       357.71 o                         
   6   6   4        108.56         68.72       153.02 o                         
   7   6   4       1961.84       1912.42       263.64 o                         
   8   6   4        496.79        486.57       175.20 o                         
  -7   7   4        517.36        511.05       154.69 o                         
  -6   7   4        555.66        654.15       158.00 o                         
  -5   7   4        292.30        146.74       108.65 o                         
  -4   7   4       2122.18       1734.57       242.44 o                         
  -3   7   4        415.46        326.39        77.04 o                         
  -2   7   4        443.72        488.75        93.48 o                         
  -1   7   4       4086.15       3952.92       328.56 o                         
   0   7   4        838.45        872.48        77.66 o                         
   1   7   4       4516.29       4632.20       164.48 o                         
   2   7   4        464.51        535.61        60.96 o                         
   3   7   4        525.45        561.13        67.82 o                         
   4   7   4       2471.56       2331.43       202.35 o                         
   5   7   4        297.79        264.62        92.52 o                         
   6   7   4        530.05        460.32       108.80 o                         
   7   7   4        501.98        513.37       176.52 o                         
  -7   8   4        263.58        430.26       164.96 o                         
  -6   8   4       1706.73       1859.75       264.30 o                         
  -5   8   4       1735.91       1498.72       232.83 o                         
  -4   8   4        495.03        440.19       140.12 o                         
  -3   8   4       1795.08       1561.26       157.47 o                         
  -2   8   4       1584.26       1909.01       553.46 o                         
  -1   8   4        979.14       1033.83        92.15 o                         
   0   8   4       1328.02       1337.52        93.80 o                         
   1   8   4        961.81        918.56        96.57 o                         
   2   8   4       1580.00       1596.24       103.96 o                         
   3   8   4       1726.60       1704.17       170.30 o                         
   4   8   4        608.79        663.01       117.32 o                         
   5   8   4       1610.13       1344.66       454.60 o                         
   6   8   4       1794.94       1668.32       267.95 o                         
   7   8   4        217.72        131.17       146.41 o                         
  -6   9   4         18.34       -102.02       102.02 o                         
  -5   9   4        185.90        244.43       151.38 o                         
  -4   9   4        165.00        571.67       173.87 o                         
  -3   9   4        544.87        472.66       156.68 o                         
  -2   9   4       1450.27       1801.37       360.03 o                         
  -1   9   4       1236.57       1166.89       148.25 o                         
   0   9   4       5112.87       5771.15       321.08 o                         
   1   9   4       1333.07       1271.55       156.18 o                         
   2   9   4       1473.22       1367.47       179.19 o                         
   3   9   4        572.88        541.98       159.48 o                         
   4   9   4        138.31        145.76        97.95 o                         
   5   9   4        176.28        114.30        97.13 o                         
   6   9   4         17.28        -26.50       122.89 o                         
  -5  10   4        308.38        384.21       181.49 o                         
  -4  10   4       1933.22       2313.86       326.91 o                         
  -3  10   4        370.41        459.41       170.89 o                         
  -2  10   4       1189.34       1563.32       256.35 o                         
  -1  10   4        692.39        631.86       164.94 o                         
   0  10   4        616.29        782.63       139.57 o                         
   1  10   4        646.48        782.19       319.79 o                         
   2  10   4       1078.87       1104.88       162.60 o                         
   3  10   4        396.03        620.13       129.48 o                         
   4  10   4       1760.31       1956.64       401.44 o                         
   5  10   4        278.51        387.86       175.86 o                         
  -3  11   4        250.48         12.26       135.48 o                         
  -2  11   4        332.42        309.02       168.90 o                         
  -1  11   4        526.23        507.40       127.35 o                         
   0  11   4        428.54        314.35       116.05 o                         
   1  11   4        600.49        404.99       124.94 o                         
   2  11   4        306.49        422.45       117.79 o                         
   3  11   4        165.08        132.17        97.66 o                         
   1   0   5       6259.55       6448.19       176.06 o                         
   2   0   5      12816.35      12882.70       304.48 o                         
   3   0   5         58.96         43.32        30.43 o                         
   4   0   5       3851.35       3895.07       158.25 o                         
   5   0   5        257.12        272.33        33.99 o                         
   6   0   5       1143.70       1212.96        71.99 o                         
   7   0   5         82.94         55.46        37.83 o                         
   8   0   5         23.01         35.49        47.09 o                         
   9   0   5         36.26          1.99       114.28 o                         
  -9   1   5         95.48        -38.76       106.99 o                         
  -8   1   5        454.54        347.57        69.76 o                         
  -7   1   5       1096.94       1168.84        88.11 o                         
  -6   1   5       2472.16       2523.67       158.28 o                         
  -5   1   5       7022.96       7019.47       189.75 o                         
  -4   1   5       7173.02       7310.08       243.95 o                         
  -3   1   5      12449.32      12450.70       401.79 o                         
  -2   1   5         66.39         49.93        57.97 o                         
  -1   1   5       5160.24       5411.13       152.20 o                         
   0   1   5       5091.71       5044.83       146.41 o                         
   1   1   5       5390.01       5553.42       128.25 o                         
   2   1   5         56.98         30.92        14.42 o                         
   3   1   5      13376.37      13298.28       281.18 o                         
   4   1   5       7347.37       7303.41       253.74 o                         
   5   1   5       7781.33       7637.65       215.49 o                         
   6   1   5       2401.42       2467.97       145.91 o                         
   7   1   5       1155.08       1216.99        79.83 o                         
   8   1   5        460.14        559.96        76.02 o                         
   9   1   5         83.67        -70.89        98.71 o                         
  -9   2   5        246.25        238.20       102.34 o                         
  -8   2   5       1612.48       1429.51       178.36 o                         
  -7   2   5        508.11        573.15        69.61 o                         
  -6   2   5       2090.45       2100.33       117.17 o                         
  -5   2   5        388.81        456.67        54.11 o                         
  -4   2   5        291.78        299.22        41.88 o                         
  -3   2   5       5701.75       5596.26       193.80 o                         
  -2   2   5       1846.93       1866.98        87.05 o                         
  -1   2   5       3770.96       3671.15       167.92 o                         
   0   2   5       3250.40       3395.40       125.71 o                         
   1   2   5       3549.41       3376.76       101.13 o                         
   2   2   5       1892.98       1958.54        66.39 o                         
   3   2   5       5437.19       5322.27       145.46 o                         
   4   2   5        318.43        347.81        42.65 o                         
   5   2   5        392.46        423.63        40.97 o                         
   6   2   5       2381.91       2379.53       132.23 o                         
   7   2   5        505.61        484.68        74.82 o                         
   8   2   5       1687.62       1705.72       124.59 o                         
   9   2   5        268.36        190.10       139.79 o                         
  -9   3   5       2398.48       2612.51       199.26 o                         
  -8   3   5        373.40        466.19        87.11 o                         
  -7   3   5       1506.27       1537.48       168.57 o                         
  -6   3   5       2874.51       2711.32       217.93 o                         
  -5   3   5        399.93        376.70        66.25 o                         
  -4   3   5       3719.50       3764.63       163.93 o                         
  -3   3   5        382.01        346.07        51.73 o                         
  -2   3   5       3511.82       3415.49       137.85 o                         
  -1   3   5      16096.93      15595.44       473.80 o                         
   0   3   5       2407.66       2434.64       152.03 o                         
   1   3   5      16063.84      15291.03       410.96 o                         
   2   3   5       3851.23       3832.03       117.35 o                         
   3   3   5        367.18        375.07        34.10 o                         
   4   3   5       4215.97       4315.72       144.18 o                         
   5   3   5        331.20        237.80        67.89 o                         
   6   3   5       2973.86       3201.16       194.46 o                         
   7   3   5       1397.73       1446.21       129.63 o                         
   8   3   5        422.30        332.87       136.47 o                         
   9   3   5       2303.47       2565.90       341.15 o                         
  -8   4   5       1398.93       1523.90       189.77 o                         
  -7   4   5       4278.98       4388.25       327.57 o                         
  -6   4   5       2654.02       2539.73       218.59 o                         
  -5   4   5       1309.93       1493.42       164.96 o                         
  -4   4   5        699.77        689.51        90.09 o                         
  -3   4   5       1020.26       1124.26        85.96 o                         
  -2   4   5       3598.84       3450.17       164.87 o                         
  -1   4   5       1493.92       1720.53       122.71 o                         
   0   4   5       1237.47       1371.62       111.04 o                         
   1   4   5       1604.54       1648.07        80.06 o                         
   2   4   5       3113.08       3115.83       121.51 o                         
   3   4   5       1003.33       1107.82        65.83 o                         
   4   4   5        653.66        675.77        54.13 o                         
   5   4   5       1385.91       1222.98        99.54 o                         
   6   4   5       2550.52       2626.47       525.95 o                         
   7   4   5       4362.99       4812.86       267.65 o                         
   8   4   5       1229.67       1010.20       207.00 o                         
  -8   5   5       3871.32       3428.07       301.40 o                         
  -7   5   5        318.72        444.17       118.25 o                         
  -6   5   5        588.86        652.49       132.50 o                         
  -5   5   5       1016.60       1050.61       158.67 o                         
  -4   5   5        224.32        238.80        97.72 o                         
  -3   5   5        229.51        288.19        57.86 o                         
  -2   5   5       7839.35       7323.76       319.29 o                         
  -1   5   5        322.70        331.20        68.95 o                         
   0   5   5      23957.59      24168.30       908.11 o                         
   1   5   5        390.11        483.53        49.92 o                         
   2   5   5       7616.70       7176.10       225.67 o                         
   3   5   5        158.16        113.25        36.97 o                         
   4   5   5        202.00        208.51        47.15 o                         
   5   5   5       1039.14       1204.00       104.61 o                         
   6   5   5        530.37        493.09        98.29 o                         
   7   5   5        353.42        294.66       162.46 o                         
   8   5   5       3950.52       3734.44       383.88 o                         
  -8   6   5        777.32        677.33       166.92 o                         
  -7   6   5       1220.18       1302.00       206.66 o                         
  -6   6   5       1518.00       1821.99       234.49 o                         
  -5   6   5       1483.99       1565.97       210.64 o                         
  -4   6   5        769.08        803.87       150.39 o                         
  -3   6   5         59.53         73.91        49.62 o                         
  -2   6   5       5413.17       5113.75       322.93 o                         
  -1   6   5        622.16        570.15        90.93 o                         
   0   6   5          0.94        -39.05        48.45 o                         
   1   6   5        568.52        609.21        49.53 o                         
   2   6   5       5574.25       5516.92       160.06 o                         
   3   6   5         81.37         32.15        38.13 o                         
   4   6   5        738.80        774.26        75.40 o                         
   5   6   5       1384.65       1441.03       227.38 o                         
   6   6   5       1602.57       1735.08       175.48 o                         
   7   6   5       1104.89       1370.23       237.80 o                         
   8   6   5        804.47        657.46       195.40 o                         
  -7   7   5        359.17        413.03       144.09 o                         
  -6   7   5       2458.50       2524.83       286.16 o                         
  -5   7   5        628.32        656.80       159.99 o                         
  -4   7   5       5491.44       6114.54       418.99 o                         
  -3   7   5         25.59        -28.34        63.60 o                         
  -2   7   5       2476.11       2052.72       172.62 o                         
  -1   7   5       4308.71       4403.20       237.47 o                         
   0   7   5        273.23        194.03        72.53 o                         
   1   7   5       3965.28       3937.06       151.54 o                         
   2   7   5       2470.48       2512.83       115.56 o                         
   3   7   5         19.28         21.87        65.17 o                         
   4   7   5       5189.12       5123.60       228.68 o                         
   5   7   5        692.78        779.75       144.57 o                         
   6   7   5       2469.25       2205.85       357.38 o                         
   7   7   5        286.23        251.71       158.34 o                         
  -6   8   5        209.01        163.97       130.51 o                         
  -5   8   5         46.28        172.88       121.57 o                         
  -4   8   5        215.07        210.31       122.89 o                         
  -3   8   5       3997.79       4265.69       362.02 o                         
  -2   8   5         68.17        116.97        71.90 o                         
  -1   8   5       1891.92       1794.09       169.64 o                         
   0   8   5       1031.78       1020.36       112.00 o                         
   1   8   5       1672.04       1463.32       203.87 o                         
   2   8   5        109.19         97.58       127.84 o                         
   3   8   5       3942.26       3996.88       256.33 o                         
   4   8   5        166.52        203.32        76.74 o                         
   5   8   5         50.57        -72.25        72.25 o                         
   6   8   5        178.34        133.44        96.59 o                         
  -5   9   5       3673.10       3562.85       388.19 o                         
  -4   9   5       2533.17       2168.77       301.73 o                         
  -3   9   5       2837.65       3417.80       362.35 o                         
  -2   9   5        511.84        771.21       221.42 o                         
  -1   9   5         30.12         78.32        81.28 o                         
   0   9   5         36.33         58.75        76.75 o                         
   1   9   5         33.76          0.65        83.47 o                         
   2   9   5        570.19        661.76       125.87 o                         
   3   9   5       2870.87       2605.90       425.11 o                         
   4   9   5       2653.46       2865.44       244.03 o                         
   5   9   5       3864.54       3915.33       295.49 o                         
  -4  10   5        575.26        567.69       191.76 o                         
  -3  10   5        279.72        379.58       160.99 o                         
  -2  10   5       2414.19       2194.61       304.71 o                         
  -1  10   5        331.46        279.23       102.86 o                         
   0  10   5         50.58         37.56       129.34 o                         
   1  10   5        328.42        180.18       101.36 o                         
   2  10   5       2326.51       2339.48       227.72 o                         
   3  10   5        291.24        261.55       109.92 o                         
   4  10   5        535.51        624.02       133.20 o                         
  -2  11   5        157.37        144.75       139.45 o                         
  -1  11   5        972.47        876.71       212.96 o                         
   0  11   5       1625.56       1924.67       211.62 o                         
   1  11   5       1072.97       1160.49       248.09 o                         
   2  11   5        125.61        136.81        99.40 o                         
   0   0   6       1154.23       1088.14       135.30 o                         
   1   0   6       4808.30       4925.31       129.89 o                         
   2   0   6       3770.33       3674.10       117.50 o                         
   3   0   6       2061.29       2178.75        89.75 o                         
   4   0   6       5069.09       4967.43       192.29 o                         
   5   0   6       1820.67       1967.77       125.23 o                         
   6   0   6       3413.91       3492.84       136.25 o                         
   7   0   6       3693.98       3733.89       156.68 o                         
   8   0   6        847.27        702.51       170.56 o                         
   9   0   6         66.07        -32.13       108.65 o                         
  -9   1   6       1385.89        962.50       201.03 o                         
  -8   1   6       2312.38       2195.60       281.20 o                         
  -7   1   6       1433.86       1420.92       102.35 o                         
  -6   1   6        537.47        643.90        75.92 o                         
  -5   1   6       1876.60       1736.41        83.14 o                         
  -4   1   6        105.90        114.42        26.80 o                         
  -3   1   6        864.03        865.18        61.15 o                         
  -2   1   6       4572.96       4450.77       196.36 o                         
  -1   1   6       3356.96       3351.13       102.16 o                         
   0   1   6       6080.04       5575.01       162.53 o                         
   1   1   6       3294.88       3211.71        86.22 o                         
   2   1   6       4510.06       4674.13       110.56 o                         
   3   1   6        883.47        914.56        39.08 o                         
   4   1   6         94.59         67.92        36.04 o                         
   5   1   6       1761.05       1783.39       114.66 o                         
   6   1   6        552.54        547.11        71.41 o                         
   7   1   6       1396.19       1436.79        97.38 o                         
   8   1   6       2294.62       2525.49       302.06 o                         
   9   1   6       1403.41       1536.49       242.44 o                         
  -9   2   6        352.07        422.97       156.02 o                         
  -8   2   6       2071.13       2022.50       215.96 o                         
  -7   2   6        386.65        428.91        62.39 o                         
  -6   2   6       3719.80       3623.42       182.30 o                         
  -5   2   6        732.84        908.03       110.65 o                         
  -4   2   6       2518.96       2514.42       115.29 o                         
  -3   2   6       3941.12       3866.67       180.45 o                         
  -2   2   6       7917.11       7925.32       249.13 o                         
  -1   2   6       2354.14       2417.26       100.92 o                         
   0   2   6       2463.98       2349.16       100.44 o                         
   1   2   6       2530.13       2421.50        82.15 o                         
   2   2   6       7849.99       7704.29       220.80 o                         
   3   2   6       3825.12       3853.95       113.63 o                         
   4   2   6       2278.32       2307.72        85.16 o                         
   5   2   6        633.92        634.20        48.61 o                         
   6   2   6       3442.78       3457.49       236.30 o                         
   7   2   6        346.52        170.20        58.51 o                         
   8   2   6       2058.02       2063.47       275.56 o                         
   9   2   6        364.83        179.17       143.10 o                         
  -9   3   6        116.81         88.77       130.51 o                         
  -8   3   6        580.93        709.77       107.99 o                         
  -7   3   6        932.33        899.90       127.53 o                         
  -6   3   6       2166.44       2269.47       188.78 o                         
  -5   3   6        489.31        564.11        65.56 o                         
  -4   3   6       9029.66       9063.93       304.51 o                         
  -3   3   6       1333.02       1296.77       179.35 o                         
  -2   3   6       1397.97       1361.04       141.52 o                         
  -1   3   6       3653.86       3804.38       175.82 o                         
   0   3   6       1048.69       1086.70        76.08 o                         
   1   3   6       3826.67       3705.62       154.70 o                         
   2   3   6       1348.58       1368.56        74.82 o                         
   3   3   6       1513.49       1578.27        65.44 o                         
   4   3   6       8788.49       8476.77       227.21 o                         
   5   3   6        486.32        460.47        61.20 o                         
   6   3   6       2312.25       2474.21       243.97 o                         
   7   3   6        767.13        919.28       128.63 o                         
   8   3   6        496.94        716.42       197.06 o                         
   9   3   6        117.75        -95.40       113.62 o                         
  -8   4   6        149.53        152.04        96.06 o                         
  -7   4   6        994.89        919.11       150.39 o                         
  -6   4   6        404.91        542.18       112.29 o                         
  -5   4   6       1296.30       1372.88       165.92 o                         
  -4   4   6       1052.19       1233.43       154.69 o                         
  -3   4   6       4303.00       4190.41       201.05 o                         
  -2   4   6       5183.62       4491.75       439.35 o                         
  -1   4   6       4394.93       4199.25       202.81 o                         
   0   4   6       1723.60       1493.99       117.80 o                         
   1   4   6       4355.50       4254.78       142.93 o                         
   2   4   6       5055.65       4722.78       157.63 o                         
   3   4   6       4415.40       4369.06       118.10 o                         
   4   4   6       1201.98       1231.44        76.39 o                         
   5   4   6       1398.61       1487.28       104.90 o                         
   6   4   6        315.97        258.54        88.11 o                         
   7   4   6        890.24       1209.65       151.87 o                         
   8   4   6        222.47        348.11       148.40 o                         
  -8   5   6        298.19        229.19       113.62 o                         
  -7   5   6        115.03        123.89        90.10 o                         
  -6   5   6        216.09        250.39       100.37 o                         
  -5   5   6       5134.07       5489.85       368.31 o                         
  -4   5   6        313.15        263.64        96.06 o                         
  -3   5   6       6346.41       6484.85       273.65 o                         
  -2   5   6         73.12         54.66        57.31 o                         
  -1   5   6         82.66         55.80        47.31 o                         
   0   5   6        646.14        687.67        90.02 o                         
   1   5   6         84.63         94.33        32.16 o                         
   2   5   6         43.24          4.34        27.86 o                         
   3   5   6       6247.82       6089.19       207.76 o                         
   4   5   6        281.04        277.88        50.63 o                         
   5   5   6       5087.05       5138.69       221.01 o                         
   6   5   6        267.16        170.72       129.17 o                         
   7   5   6        124.92        145.87        86.09 o                         
   8   5   6        310.53        452.78       172.55 o                         
  -7   6   6       1553.99       1630.23       221.24 o                         
  -6   6   6        129.16         99.71        97.39 o                         
  -5   6   6       1365.79       1625.92       221.90 o                         
  -4   6   6        283.53        269.27       108.65 o                         
  -3   6   6       5432.89       5735.63       397.13 o                         
  -2   6   6        480.32        545.05       114.26 o                         
  -1   6   6       3763.96       3711.68       207.78 o                         
   0   6   6          9.57        -58.63        58.63 o                         
   1   6   6       3619.63       3671.42       176.02 o                         
   2   6   6        420.25        457.30        55.84 o                         
   3   6   6       5477.38       5526.77       198.12 o                         
   4   6   6        292.66        222.48        57.43 o                         
   5   6   6       1560.00       1602.55       168.21 o                         
   6   6   6        143.80        145.45        86.26 o                         
   7   6   6       1545.88       1531.19       251.71 o                         
  -7   7   6        427.22        433.24       154.03 o                         
  -6   7   6        697.03        629.30       171.22 o                         
  -5   7   6         82.02        -83.81        83.81 o                         
  -4   7   6       2370.36       2212.16       259.33 o                         
  -3   7   6        828.08        950.58       171.88 o                         
  -2   7   6        143.71        210.91        69.51 o                         
  -1   7   6       3295.06       2887.21       310.68 o                         
   0   7   6       1794.88       1690.07       235.81 o                         
   1   7   6       3053.11       2943.62       182.57 o                         
   2   7   6         92.84         45.22        55.15 o                         
   3   7   6        693.39        850.01        93.39 o                         
   4   7   6       2110.17       2185.97       147.62 o                         
   5   7   6         67.48        -17.78        70.07 o                         
   6   7   6        754.77        886.47       139.45 o                         
   7   7   6        506.51        555.43       182.15 o                         
  -6   8   6       1830.48       2213.16       298.42 o                         
  -5   8   6        474.17        729.34       184.80 o                         
  -4   8   6        356.45        483.92       155.69 o                         
  -3   8   6        770.24        738.94       168.90 o                         
  -2   8   6       3158.01       3130.97       342.81 o                         
  -1   8   6       1235.74       1257.93       144.38 o                         
   0   8   6        762.22        723.06       112.75 o                         
   1   8   6       1120.26       1068.22       135.72 o                         
   2   8   6       3156.76       3440.04       253.38 o                         
   3   8   6        767.36        713.70       120.29 o                         
   4   8   6        323.80        272.58        99.22 o                         
   5   8   6        418.09        441.95       119.88 o                         
   6   8   6       1849.30       1697.53       194.11 o                         
  -5   9   6         57.61        129.85       140.45 o                         
  -4   9   6        163.00        381.23       160.32 o                         
  -3   9   6        146.54         77.51       121.57 o                         
  -2   9   6        713.63        791.94       180.83 o                         
  -1   9   6       1125.56       1444.67       458.56 o                         
   0   9   6       2594.67       2960.78       242.40 o                         
   1   9   6       1181.92       1502.90       175.05 o                         
   2   9   6        682.47        666.84       120.06 o                         
   3   9   6        170.87        102.76        87.63 o                         
   4   9   6        194.86        188.92       104.33 o                         
   5   9   6         78.75         49.53        89.53 o                         
  -4  10   6        659.56        835.97       215.94 o                         
  -3  10   6        209.23        418.33       168.24 o                         
  -2  10   6       1283.33       1156.94       222.56 o                         
  -1  10   6        463.52        301.40       159.99 o                         
   0  10   6        877.82        982.21       149.35 o                         
   1  10   6        517.85        491.19       114.27 o                         
   2  10   6       1269.26       1019.77       206.00 o                         
   3  10   6        198.46        252.01       104.57 o                         
   4  10   6        582.92        847.42       185.98 o                         
  -1  11   6        475.25        504.42       185.46 o                         
   0  11   6        998.15        925.73       229.52 o                         
   1  11   6        403.82        504.58       129.29 o                         
   2  11   6        782.39       1084.40       235.48 o                         
   1   0   7      14620.28      14566.91       344.47 o                         
   2   0   7       5523.11       5594.48       169.17 o                         
   3   0   7       3726.61       3570.65       120.13 o                         
   4   0   7       1169.44       1231.06        59.96 o                         
   5   0   7       2293.55       2222.86       135.56 o                         
   6   0   7       2145.13       2124.59       138.01 o                         
   7   0   7       1600.44       1782.04       174.59 o                         
   8   0   7        700.42        626.46       117.76 o                         
   9   0   7        853.06        566.70       171.88 o                         
  -9   1   7        921.25        952.57       211.96 o                         
  -8   1   7       2380.66       2045.67       187.92 o                         
  -7   1   7        464.48        380.66       120.06 o                         
  -6   1   7       1843.77       1889.81       121.95 o                         
  -5   1   7       1203.08       1099.28        88.10 o                         
  -4   1   7       2710.47       2915.10       105.77 o                         
  -3   1   7        519.68        570.24        68.75 o                         
  -2   1   7        124.66        148.58        27.62 o                         
  -1   1   7       6144.65       6181.33       157.33 o                         
   0   1   7       4753.09       4698.37       144.63 o                         
   1   1   7       6046.14       5955.93       145.21 o                         
   2   1   7        162.26        167.23        19.65 o                         
   3   1   7        480.35        520.40        34.97 o                         
   4   1   7       2316.39       2373.86       114.69 o                         
   5   1   7       1189.10       1301.15        98.91 o                         
   6   1   7       1806.22       1893.83       129.54 o                         
   7   1   7        591.53        609.00       108.65 o                         
   8   1   7       2222.27       1927.33       491.19 o                         
   9   1   7        987.38        963.83       207.00 o                         
  -8   2   7        773.09        584.92       113.61 o                         
  -7   2   7       3130.64       2918.25       373.77 o                         
  -6   2   7        226.20        244.20        73.64 o                         
  -5   2   7       3500.57       3299.98       144.89 o                         
  -4   2   7        490.05        466.93        54.07 o                         
  -3   2   7       8989.63       8857.97       375.29 o                         
  -2   2   7       3533.65       3327.82       177.81 o                         
  -1   2   7       7817.07       7630.89       212.35 o                         
   0   2   7       5007.25       4883.36       209.00 o                         
   1   2   7       8054.32       7761.42       256.96 o                         
   2   2   7       3429.86       3352.87        91.53 o                         
   3   2   7       9652.26       9679.84       271.54 o                         
   4   2   7        427.01        433.90        36.73 o                         
   5   2   7       3463.47       3385.25       155.03 o                         
   6   2   7        227.04        215.20       100.34 o                         
   7   2   7       3029.87       2913.33       403.08 o                         
   8   2   7        820.16        768.76       189.11 o                         
  -8   3   7        101.60        161.32       130.51 o                         
  -7   3   7        311.32        372.62        88.11 o                         
  -6   3   7          0.92         33.43        82.48 o                         
  -5   3   7       5815.25       6010.31       228.12 o                         
  -4   3   7        552.60        662.74        82.31 o                         
  -3   3   7       2736.17       2723.75       296.27 o                         
  -2   3   7       1585.54       1555.68       118.98 o                         
  -1   3   7       2680.14       2790.46       121.79 o                         
   0   3   7        805.20        952.02        74.48 o                         
   1   3   7       2747.25       2843.81       158.77 o                         
   2   3   7       1493.73       1450.70        81.40 o                         
   3   3   7       2723.10       2581.31       134.29 o                         
   4   3   7        630.29        672.15        57.60 o                         
   5   3   7       5933.46       5679.59       284.62 o                         
   6   3   7          1.81         75.04        70.84 o                         
   7   3   7        329.28        357.59       100.56 o                         
   8   3   7        184.39        308.03       157.34 o                         
  -8   4   7        888.92        750.54       137.47 o                         
  -7   4   7        677.31        725.36       130.84 o                         
  -6   4   7       2343.58       2313.86       226.87 o                         
  -5   4   7        995.10        961.84       135.81 o                         
  -4   4   7       4709.30       4382.29       304.71 o                         
  -3   4   7       3013.70       2891.81       231.51 o                         
  -2   4   7       4927.57       4722.54       524.48 o                         
  -1   4   7       1946.30       1888.30       137.45 o                         
   0   4   7       1576.07       1475.53       150.87 o                         
   1   4   7       1886.83       1964.30       153.03 o                         
   2   4   7       4975.24       4725.62       160.49 o                         
   3   4   7       3154.88       3187.50       155.33 o                         
   4   4   7       4768.29       4600.49       160.83 o                         
   5   4   7        833.28        908.48       100.02 o                         
   6   4   7       2453.77       2496.16       211.12 o                         
   7   4   7        663.78        761.54       122.10 o                         
   8   4   7        924.87        948.59       212.96 o                         
  -8   5   7        252.80        200.04       108.32 o                         
  -7   5   7        108.39        -17.89        87.12 o                         
  -6   5   7       1024.90       1051.28       162.64 o                         
  -5   5   7        559.22        544.83       121.90 o                         
  -4   5   7       4920.32       4687.00       329.23 o                         
  -3   5   7       1339.16       1442.11       176.19 o                         
  -2   5   7         12.90         61.04        47.53 o                         
  -1   5   7        502.06        495.70        79.40 o                         
   0   5   7       1961.39       1864.35       149.06 o                         
   1   5   7        678.40        758.19        57.93 o                         
   2   5   7         20.91         -6.01        31.56 o                         
   3   5   7       1279.10       1214.65        91.15 o                         
   4   5   7       4605.47       4481.25       173.16 o                         
   5   5   7        473.08        526.51       115.59 o                         
   6   5   7        975.72        798.64       174.22 o                         
   7   5   7         68.47         32.59        78.99 o                         
   8   5   7        240.34        294.44       154.03 o                         
  -7   6   7        255.46        225.21       117.92 o                         
  -6   6   7       3009.41       2931.23       294.78 o                         
  -5   6   7        261.39        257.01       112.29 o                         
  -4   6   7       3511.11       3625.46       306.37 o                         
  -3   6   7        647.09        591.21       134.15 o                         
  -2   6   7       5711.68       5509.79       270.40 o                         
  -1   6   7        777.28        809.62       101.89 o                         
   0   6   7       2819.18       2706.72       184.80 o                         
   1   6   7        729.91        750.33        89.16 o                         
   2   6   7       5638.20       5577.93       194.44 o                         
   3   6   7        752.02        665.07        70.17 o                         
   4   6   7       3748.39       3801.51       181.54 o                         
   5   6   7        289.37        282.89       262.81 o                         
   6   6   7       2789.60       2552.02       218.46 o                         
   7   6   7        249.33        270.57       103.48 o                         
  -6   7   7         17.20        108.98       110.31 o                         
  -5   7   7       1977.63       2093.61       263.97 o                         
  -4   7   7        388.65        202.36       126.54 o                         
  -3   7   7        649.83        603.80       151.38 o                         
  -2   7   7        555.09        475.64       144.09 o                         
  -1   7   7        714.43        551.43        95.92 o                         
   0   7   7       1857.16       1748.69       229.87 o                         
   1   7   7        773.49        839.75       117.61 o                         
   2   7   7        689.90        781.79       131.16 o                         
   3   7   7        662.45        710.59       117.31 o                         
   4   7   7        402.11        567.52       120.66 o                         
   5   7   7       2033.43       2110.70       208.42 o                         
   6   7   7         25.06        -16.07        80.57 o                         
  -6   8   7        571.29        814.14       192.75 o                         
  -5   8   7        688.56        685.61       175.53 o                         
  -4   8   7        372.02        552.45       159.99 o                         
  -3   8   7       1745.15       1896.52       267.95 o                         
  -2   8   7       1361.66        904.20       187.12 o                         
  -1   8   7       1860.34       2018.12       279.87 o                         
   0   8   7       3311.37       3841.18       256.03 o                         
   1   8   7       2082.36       2244.48       199.44 o                         
   2   8   7       1475.53       1762.96       179.24 o                         
   3   8   7       1872.85       2212.60       278.21 o                         
   4   8   7        468.81        545.15       146.06 o                         
   5   8   7        689.40        717.49       133.84 o                         
   6   8   7        544.93        731.61       143.19 o                         
  -5   9   7        274.68        365.66       171.55 o                         
  -4   9   7        163.74         44.39       110.64 o                         
  -3   9   7         85.51         62.61       117.92 o                         
  -2   9   7        162.88        104.34       119.25 o                         
  -1   9   7        959.67       1015.83       209.65 o                         
   0   9   7        754.56        888.10       135.46 o                         
   1   9   7        970.16       1008.90       139.99 o                         
   2   9   7        139.22        106.07        90.30 o                         
   3   9   7         64.89        -76.06        87.45 o                         
   4   9   7        189.13        217.03       108.02 o                         
   5   9   7        237.93         77.06       103.68 o                         
  -3  10   7        995.13        907.18       211.63 o                         
  -2  10   7        959.29        940.97       211.96 o                         
  -1  10   7       1883.29       2200.57       297.09 o                         
   0  10   7        159.75        179.50       143.43 o                         
   1  10   7       1778.77       1705.11       190.86 o                         
   2  10   7        928.15        931.18       147.99 o                         
   3  10   7        909.19        838.81       145.28 o                         
   0   0   8        541.91        613.38        82.48 o                         
   1   0   8       4480.82       4412.78       125.65 o                         
   2   0   8        317.70        339.17        39.44 o                         
   3   0   8       8189.72       8125.75       297.68 o                         
   4   0   8       1998.19       2199.39       154.86 o                         
   5   0   8        202.20        168.33        94.01 o                         
   6   0   8        537.80        644.42        82.57 o                         
   7   0   8        700.62        584.29       109.46 o                         
   8   0   8          0.83         62.84        96.71 o                         
  -8   1   8        362.32        235.76       131.99 o                         
  -7   1   8          5.11         -7.51        73.82 o                         
  -6   1   8       3107.63       3443.56       179.02 o                         
  -5   1   8       3000.89       3129.27       123.47 o                         
  -4   1   8       7904.73       7966.33       276.21 o                         
  -3   1   8       1784.78       1877.62       105.20 o                         
  -2   1   8       3562.42       3655.73       115.17 o                         
  -1   1   8       1165.37       1264.10        56.29 o                         
   0   1   8        968.81        991.82        61.64 o                         
   1   1   8       1216.84       1186.99        59.60 o                         
   2   1   8       2987.96       2951.63        86.84 o                         
   3   1   8       2092.85       2138.16        97.24 o                         
   4   1   8       7267.89       7094.14       219.87 o                         
   5   1   8       3279.00       3393.17       157.55 o                         
   6   1   8       3151.87       3079.45       168.90 o                         
   7   1   8          6.03        -60.58       106.33 o                         
   8   1   8        402.08        399.59       107.65 o                         
  -8   2   8        291.04        241.91        94.51 o                         
  -7   2   8       1334.14       1233.30       150.36 o                         
  -6   2   8        669.61        659.19        92.37 o                         
  -5   2   8       2377.59       2412.32       124.92 o                         
  -4   2   8        787.70        731.12        78.45 o                         
  -3   2   8       1195.41       1285.91       102.83 o                         
  -2   2   8       6309.06       5932.55       234.09 o                         
  -1   2   8        682.10        715.26        45.13 o                         
   0   2   8       3903.04       3837.78       151.34 o                         
   1   2   8        627.07        722.55        51.95 o                         
   2   2   8       6309.31       5864.17       174.36 o                         
   3   2   8       1177.26       1067.67        56.34 o                         
   4   2   8        832.95        917.23        69.53 o                         
   5   2   8       2458.00       2702.69       154.18 o                         
   6   2   8        729.76        642.20       130.35 o                         
   7   2   8       1460.39       1593.69       264.80 o                         
   8   2   8        358.89        388.55       198.57 o                         
  -8   3   8       2051.17       1663.02       261.32 o                         
  -7   3   8       1395.34       1254.84       119.65 o                         
  -6   3   8        297.74        238.30       129.50 o                         
  -5   3   8       3344.36       3488.14       199.56 o                         
  -4   3   8         99.55         83.74        43.94 o                         
  -3   3   8       2974.34       2824.78       160.03 o                         
  -2   3   8       2660.66       2692.69       150.82 o                         
  -1   3   8       2304.37       2309.11       110.83 o                         
   0   3   8      11444.61      11308.35       367.21 o                         
   1   3   8       2179.06       2303.08       104.25 o                         
   2   3   8       2406.80       2363.39       138.54 o                         
   3   3   8       2781.75       2764.72       154.95 o                         
   4   3   8        106.12         60.60        33.71 o                         
   5   3   8       3112.67       3479.92       243.77 o                         
   6   3   8        323.07        303.93        90.55 o                         
   7   3   8       1325.95       1264.63       166.93 o                         
   8   3   8       2058.05       1983.64       278.21 o                         
  -8   4   8       1735.76       1462.98       247.74 o                         
  -7   4   8       1579.61       1608.70       183.81 o                         
  -6   4   8       2060.60       2053.20       207.99 o                         
  -5   4   8        331.88        435.89        98.05 o                         
  -4   4   8         80.45         19.39        82.65 o                         
  -3   4   8       1618.16       1952.85       149.40 o                         
  -2   4   8       1683.88       1587.19       127.57 o                         
  -1   4   8       3648.74       3707.19       184.97 o                         
   0   4   8        497.38        560.07        79.37 o                         
   1   4   8       3652.45       3544.63       165.64 o                         
   2   4   8       1784.30       1817.92       118.08 o                         
   3   4   8       1620.92       1513.30       119.93 o                         
   4   4   8         55.28         33.28        52.80 o                         
   5   4   8        301.48        406.01        97.76 o                         
   6   4   8       2180.99       2447.85       240.63 o                         
   7   4   8       1784.61       1661.72       243.43 o                         
   8   4   8       1673.47       1593.46       270.60 o                         
  -7   5   8       1075.31       1196.00       174.87 o                         
  -6   5   8       1174.25       1260.92       176.19 o                         
  -5   5   8         16.08        -14.91        68.57 o                         
  -4   5   8        278.12        251.38        92.42 o                         
  -3   5   8        681.19        677.66       127.53 o                         
  -2   5   8        127.46         87.77        51.04 o                         
  -1   5   8      11389.33      11781.58       476.82 o                         
   0   5   8          0.38         14.89        45.97 o                         
   1   5   8      11708.02      11569.28       335.94 o                         
   2   5   8        163.48        173.78        56.84 o                         
   3   5   8        698.64        624.09       125.06 o                         
   4   5   8        364.58        427.96        78.61 o                         
   5   5   8         11.91        -54.89        54.89 o                         
   6   5   8       1215.96       1374.21       165.05 o                         
   7   5   8       1191.08       1294.79       169.83 o                         
  -7   6   8       1444.62       1572.59       208.32 o                         
  -6   6   8        919.21        884.99       168.24 o                         
  -5   6   8        466.44        506.41       131.50 o                         
  -4   6   8        549.60        636.59       140.45 o                         
  -3   6   8       1617.89       1652.75       219.58 o                         
  -2   6   8        272.66        317.96       113.62 o                         
  -1   6   8       1985.32       1886.14       156.03 o                         
   0   6   8       2415.40       2824.30       205.34 o                         
   1   6   8       2086.88       2059.09       197.84 o                         
   2   6   8        282.23        299.14        68.34 o                         
   3   6   8       1813.05       1991.74       181.59 o                         
   4   6   8        616.46        551.15       111.80 o                         
   5   6   8        476.92        542.76       135.96 o                         
   6   6   8        989.65        850.37       142.37 o                         
   7   6   8       1473.83       1374.85       175.47 o                         
  -6   7   8         51.06         27.82       108.98 o                         
  -5   7   8       2285.07       2523.17       277.22 o                         
  -4   7   8        214.73        144.42       114.28 o                         
  -3   7   8       3022.00       2963.36       308.69 o                         
  -2   7   8       1139.14       1081.42       183.81 o                         
  -1   7   8        920.91        794.66       111.43 o                         
   0   7   8       2674.12       2334.57       184.87 o                         
   1   7   8       1010.11        956.94       231.34 o                         
   2   7   8        985.52       1002.40       138.64 o                         
   3   7   8       2914.00       3079.15       235.11 o                         
   4   7   8        197.70        181.23       113.10 o                         
   5   7   8       2319.46       2113.48       238.81 o                         
   6   7   8         48.96        -77.91        77.91 o                         
  -5   8   8       1228.80       1221.84       225.55 o                         
  -4   8   8        972.00       1234.42       218.92 o                         
  -3   8   8        486.66        572.99       158.67 o                         
  -2   8   8       2246.51       2126.40       277.22 o                         
  -1   8   8         18.91         39.42       100.04 o                         
   0   8   8         12.62         58.84        70.24 o                         
   1   8   8         18.00         10.51        67.79 o                         
   2   8   8       2482.57       2887.99       233.26 o                         
   3   8   8        475.78        476.76       110.46 o                         
   4   8   8        921.12        947.59       280.04 o                         
   5   8   8       1190.91       1321.09       180.66 o                         
  -4   9   8       2543.39       3106.79       350.43 o                         
  -3   9   8       1193.26       1362.28       234.16 o                         
  -2   9   8        600.63        707.14       188.45 o                         
  -1   9   8        136.84        -42.40       107.99 o                         
   0   9   8          4.33        -40.74       104.01 o                         
   1   9   8        141.50         82.59        81.09 o                         
   2   9   8        575.26        641.86       126.93 o                         
   3   9   8        967.10        718.91       167.10 o                         
   4   9   8       2603.19       2559.31       322.77 o                         
  -2  10   8        258.82        222.56       156.02 o                         
  -1  10   8       1010.00        981.38       217.60 o                         
   0  10   8         11.00        -54.32       112.29 o                         
   1  10   8        994.51        987.48       201.53 o                         
   2  10   8        227.55        132.77        99.15 o                         
   1   0   9         75.19         80.83        26.54 o                         
   2   0   9        649.33        670.04        94.04 o                         
   3   0   9       4565.67       4513.85       151.65 o                         
   4   0   9       1018.25       1072.14        80.80 o                         
   5   0   9       3777.66       3664.68       225.99 o                         
   6   0   9       3745.49       3785.04       188.33 o                         
   7   0   9        122.26        113.01        81.78 o                         
   8   0   9        967.56        702.29       178.69 o                         
  -8   1   9        472.42        303.05        97.94 o                         
  -7   1   9       1928.58       1709.73       171.04 o                         
  -6   1   9        139.26        178.04        83.36 o                         
  -5   1   9       1042.33       1018.45       158.16 o                         
  -4   1   9        683.52        721.53        75.46 o                         
  -3   1   9       4305.60       4348.57       174.40 o                         
  -2   1   9       1583.08       1483.14        79.84 o                         
  -1   1   9       6847.48       7007.05       180.20 o                         
   0   1   9       6735.72       6553.60       198.55 o                         
   1   1   9       6697.58       6479.59       181.85 o                         
   2   1   9       1321.26       1356.46        81.27 o                         
   3   1   9       4407.41       4326.79       149.18 o                         
   4   1   9        737.28        717.04        59.64 o                         
   5   1   9       1034.14       1206.21       101.06 o                         
   6   1   9        150.45        270.82        91.72 o                         
   7   1   9       1884.75       1711.77       246.41 o                         
   8   1   9        556.10        667.42       180.66 o                         
  -8   2   9        163.48        125.49        97.80 o                         
  -7   2   9       1376.25       1350.68       363.01 o                         
  -6   2   9        972.55        969.40        85.23 o                         
  -5   2   9        786.79        766.08        71.03 o                         
  -4   2   9       2642.29       2753.78       141.22 o                         
  -3   2   9        309.96        349.75        55.74 o                         
  -2   2   9        479.03        428.30        41.07 o                         
  -1   2   9       2224.11       2129.52        79.76 o                         
   0   2   9        929.47        943.57        64.86 o                         
   1   2   9       2667.20       2808.99        93.67 o                         
   2   2   9        517.39        526.46        44.72 o                         
   3   2   9        605.06        632.27        56.88 o                         
   4   2   9       2653.24       3006.67       165.56 o                         
   5   2   9        885.72        699.58       111.84 o                         
   6   2   9       1044.70        985.34       133.73 o                         
   7   2   9       1360.70       1196.23       152.69 o                         
   8   2   9        179.27        185.85        92.82 o                         
  -8   3   9       1035.04        751.20       185.80 o                         
  -7   3   9        425.40        318.56       102.84 o                         
  -6   3   9       2110.26       2062.97       162.03 o                         
  -5   3   9       3566.87       3593.29       198.61 o                         
  -4   3   9        570.41        509.73        80.48 o                         
  -3   3   9       3317.15       3353.59       183.24 o                         
  -2   3   9       3283.81       3333.37       260.16 o                         
  -1   3   9         72.70         90.35        36.78 o                         
   0   3   9       3364.43       3377.02       158.33 o                         
   1   3   9         54.39         73.17        39.01 o                         
   2   3   9       3250.26       3185.84       125.39 o                         
   3   3   9       2962.87       3280.35       201.66 o                         
   4   3   9        589.53        731.33        85.85 o                         
   5   3   9       3633.13       4095.47       343.80 o                         
   6   3   9       1920.48       2135.13       198.48 o                         
   7   3   9        417.90        191.79        92.27 o                         
   8   3   9       1019.31        817.12       197.72 o                         
  -7   4   9        146.38         -2.98        66.25 o                         
  -6   4   9        350.06        404.09        94.74 o                         
  -5   4   9        257.32        278.45       116.93 o                         
  -4   4   9        139.61        296.97        71.24 o                         
  -3   4   9        728.17        654.00       118.09 o                         
  -2   4   9       2245.49       2064.76       232.17 o                         
  -1   4   9       2285.65       2076.02       119.82 o                         
   0   4   9       3117.50       3106.68       175.85 o                         
   1   4   9       2120.53       2235.06       136.48 o                         
   2   4   9       2353.78       2756.10       160.95 o                         
   3   4   9        797.62        793.90       101.18 o                         
   4   4   9         67.38         96.23        55.20 o                         
   5   4   9        368.05        360.48       155.67 o                         
   6   4   9        330.77        287.24        97.16 o                         
   7   4   9        149.33        112.46       102.01 o                         
  -7   5   9       1512.71       1406.01       180.50 o                         
  -6   5   9       2420.66       2653.68       238.46 o                         
  -5   5   9        568.52        719.40       132.17 o                         
  -4   5   9       5835.92       6047.63       399.78 o                         
  -3   5   9        343.13        226.87        91.42 o                         
  -2   5   9       1867.51       1794.20       209.98 o                         
  -1   5   9       2243.48       2114.74       157.27 o                         
   0   5   9          9.40         41.04        49.18 o                         
   1   5   9       2018.59       2061.91       281.93 o                         
   2   5   9       1995.60       2073.02       150.88 o                         
   3   5   9        354.01        436.99        64.73 o                         
   4   5   9       5859.37       5907.45       315.71 o                         
   5   5   9        477.88        445.36       312.99 o                         
   6   5   9       2436.96       2514.31       223.78 o                         
   7   5   9       1370.73       1485.92       183.49 o                         
  -6   6   9        882.31        736.29       157.34 o                         
  -5   6   9        991.28       1075.46       171.88 o                         
  -4   6   9        181.76        157.34        96.72 o                         
  -3   6   9        279.46        203.35        97.39 o                         
  -2   6   9       1504.27       1631.22       218.59 o                         
  -1   6   9       1216.49       1106.26       182.48 o                         
   0   6   9        845.11        743.90       106.74 o                         
   1   6   9       1393.81       1297.34       140.39 o                         
   2   6   9       1316.01       1490.14       314.98 o                         
   3   6   9        269.49        211.75        85.49 o                         
   4   6   9        154.59        123.34        81.94 o                         
   5   6   9        963.99        948.76       150.20 o                         
   6   6   9        922.56       1001.63       156.17 o                         
  -6   7   9        438.69        373.94       136.80 o                         
  -5   7   9        945.16       1031.73       184.14 o                         
  -4   7   9        464.24        663.75       157.34 o                         
  -3   7   9       1370.95       1345.06       217.93 o                         
  -2   7   9       3683.78       3524.76       356.06 o                         
  -1   7   9        165.64        150.05       100.70 o                         
   0   7   9       4604.89       4688.04       263.77 o                         
   1   7   9        193.49        187.69        78.63 o                         
   2   7   9       3595.58       3687.94       400.28 o                         
   3   7   9       1375.71       1572.38       168.59 o                         
   4   7   9        445.91        774.71       139.38 o                         
   5   7   9        964.49        878.00       144.33 o                         
   6   7   9        389.23        433.17       118.75 o                         
  -5   8   9        723.70        601.81       172.22 o                         
  -4   8   9       1635.18       1773.99       270.26 o                         
  -3   8   9        409.04        193.41       130.84 o                         
  -2   8   9        186.14        125.87       120.57 o                         
  -1   8   9        657.61       1003.91       193.08 o                         
   0   8   9        448.47        493.86       155.02 o                         
   1   8   9        610.83        716.58       124.86 o                         
   2   8   9        223.56        173.02        96.85 o                         
   3   8   9        339.13        249.52       133.31 o                         
   4   8   9       1798.82       2337.20       231.62 o                         
   5   8   9        599.60        854.00       147.36 o                         
  -3   9   9        379.17        455.76       167.25 o                         
  -2   9   9        919.62        902.22       203.02 o                         
  -1   9   9       3279.53       2871.94       349.76 o                         
   0   9   9       1110.99        909.83       206.66 o                         
   1   9   9       3206.28       3204.83       263.71 o                         
   2   9   9        938.44        897.22       145.73 o                         
   3   9   9        391.62        330.61       117.56 o                         
  -1  10   9         42.89       -109.64       117.59 o                         
   0  10   9        400.50        502.10       175.86 o                         
   1  10   9         46.63         76.19       140.78 o                         
   0   0  10      18124.67      18543.71       702.04 o                         
   1   0  10        160.05        139.04        30.07 o                         
   2   0  10       5859.57       5839.88       187.70 o                         
   3   0  10        967.97       1045.42        99.06 o                         
   4   0  10         59.93         19.71        33.03 o                         
   5   0  10         68.16         94.94        33.65 o                         
   6   0  10        332.83        315.56        95.20 o                         
   7   0  10        407.52        350.33       106.29 o                         
  -7   1  10       2014.17       2036.70       201.59 o                         
  -6   1  10       1291.31       1221.03       156.31 o                         
  -5   1  10        865.38        921.73        74.39 o                         
  -4   1  10       1026.18       1083.38        84.27 o                         
  -3   1  10        525.76        584.05        82.38 o                         
  -2   1  10       4648.04       4565.33       153.24 o                         
  -1   1  10        862.47        853.10        60.59 o                         
   0   1  10        281.26        314.11        42.56 o                         
   1   1  10        930.79        901.71        57.46 o                         
   2   1  10       4511.23       4483.62       157.52 o                         
   3   1  10        440.84        362.53        46.44 o                         
   4   1  10       1203.36        976.99        96.40 o                         
   5   1  10        763.99        782.63       118.96 o                         
   6   1  10       1227.84       1170.20       207.67 o                         
   7   1  10       1900.97       1589.80       278.21 o                         
  -7   2  10        872.85        767.73       131.32 o                         
  -6   2  10       2239.71       1925.92       189.46 o                         
  -5   2  10        231.08        257.50       117.45 o                         
  -4   2  10       4059.28       4006.10       175.91 o                         
  -3   2  10        169.13        223.34        50.81 o                         
  -2   2  10       5318.25       5393.77       249.50 o                         
  -1   2  10       4540.85       4471.74       134.70 o                         
   0   2  10       1760.29       1766.82       106.31 o                         
   1   2  10       4899.04       4957.78       145.88 o                         
   2   2  10       5510.25       5248.53       180.62 o                         
   3   2  10        174.34        101.96        38.16 o                         
   4   2  10       4309.31       4096.73       271.51 o                         
   5   2  10        202.60        157.57       182.00 o                         
   6   2  10       2061.99       2273.89       311.01 o                         
   7   2  10        857.51        866.95       178.03 o                         
  -7   3  10        302.39        256.63        95.79 o                         
  -6   3  10        702.67        641.29       118.28 o                         
  -5   3  10         97.75        139.59        47.09 o                         
  -4   3  10        687.39        738.77       134.30 o                         
  -3   3  10       4408.24       4259.10       225.80 o                         
  -2   3  10        393.82        424.81        75.45 o                         
  -1   3  10       1901.87       1826.95       107.83 o                         
   0   3  10       2071.46       2003.01       117.54 o                         
   1   3  10       1912.26       1814.56        88.08 o                         
   2   3  10        442.03        454.49        56.09 o                         
   3   3  10       4598.12       4613.18       204.59 o                         
   4   3  10        640.38        765.23        93.77 o                         
   5   3  10        143.35        185.63        86.97 o                         
   6   3  10        691.02        611.81       125.78 o                         
   7   3  10        399.48        276.38       104.15 o                         
  -7   4  10        845.51        455.10       157.01 o                         
  -6   4  10       1381.43       1527.87       168.24 o                         
  -5   4  10       3923.67       4004.54       236.85 o                         
  -4   4  10       3368.48       3405.19       208.38 o                         
  -3   4  10       5560.58       5614.34       275.14 o                         
  -2   4  10        646.73        721.12        98.63 o                         
  -1   4  10       1287.30       1147.59       128.67 o                         
   0   4  10        451.89        472.28        66.08 o                         
   1   4  10       1196.48       1293.45       109.47 o                         
   2   4  10        636.49        630.86        83.26 o                         
   3   4  10       5498.55       5255.42       235.25 o                         
   4   4  10       3465.66       3497.07       428.58 o                         
   5   4  10       4060.71       4359.84       266.95 o                         
   6   4  10       1334.43       1287.18       164.56 o                         
   7   4  10        785.11        783.26       144.38 o                         
  -6   5  10        201.56        237.14        98.05 o                         
  -5   5  10        217.87        314.32       104.34 o                         
  -4   5  10       1806.48       1835.24       211.63 o                         
  -3   5  10         98.41        190.10        86.46 o                         
  -2   5  10       4570.32       5210.31       352.41 o                         
  -1   5  10        681.52        581.27       138.46 o                         
   0   5  10          8.06          7.26        50.81 o                         
   1   5  10        625.10        612.61        83.31 o                         
   2   5  10       4446.24       4448.29       224.20 o                         
   3   5  10        113.94         60.46        70.19 o                         
   4   5  10       1691.51       1710.93       349.93 o                         
   5   5  10        219.93        209.26        93.48 o                         
   6   5  10        184.19        183.92       108.63 o                         
  -6   6  10        335.26        272.25       104.67 o                         
  -5   6  10       2267.71       2480.80       268.61 o                         
  -4   6  10       1334.97       1523.90       214.61 o                         
  -3   6  10       3389.85       3083.28       277.88 o                         
  -2   6  10        243.05        382.23       114.28 o                         
  -1   6  10       1963.11       1711.38       226.87 o                         
   0   6  10        579.42        583.81       123.87 o                         
   1   6  10       1748.21       1639.48       157.68 o                         
   2   6  10        200.70        329.38        90.06 o                         
   3   6  10       3173.65       3069.27       230.06 o                         
   4   6  10       1269.16       1464.90       169.38 o                         
   5   6  10       2230.32       2084.58       211.41 o                         
   6   6  10        278.73        187.24       103.88 o                         
  -5   7  10        225.23        290.80       125.54 o                         
  -4   7  10        359.43        133.16       113.62 o                         
  -3   7  10       1229.30        903.21       178.51 o                         
  -2   7  10        296.72        228.20       119.25 o                         
  -1   7  10        606.84        448.81       135.15 o                         
   0   7  10        530.92        501.77       150.39 o                         
   1   7  10        525.00        504.25       104.04 o                         
   2   7  10        365.91        386.49        97.74 o                         
   3   7  10       1272.49       1476.75       170.56 o                         
   4   7  10        392.65        445.70       118.01 o                         
   5   7  10        228.70        197.52       100.37 o                         
  -4   8  10        770.96        521.32       157.34 o                         
  -3   8  10        114.03        224.88       136.14 o                         
  -2   8  10       1073.50        961.84       193.08 o                         
  -1   8  10       3247.86       2818.94       330.88 o                         
   0   8  10        228.76        211.30       122.56 o                         
   1   8  10       3097.12       2651.36       326.58 o                         
   2   8  10        999.05        941.02       197.41 o                         
   3   8  10        117.93        106.26       195.42 o                         
   4   8  10        687.46        636.14       136.16 o                         
  -2   9  10        198.10         28.49       119.25 o                         
  -1   9  10        474.64        445.16       166.92 o                         
   0   9  10         71.03         25.17       130.18 o                         
   1   9  10        461.86        404.09       160.32 o                         
   2   9  10        233.24        236.06       108.91 o                         
   1   0  11          0.12         28.18        32.19 o                         
   2   0  11        947.07       1042.41        92.34 o                         
   3   0  11       4066.95       4319.96       155.22 o                         
   4   0  11        404.87        546.28        98.94 o                         
   5   0  11       6406.48       6259.78       352.91 o                         
   6   0  11        200.04         79.66        83.62 o                         
   7   0  11        417.48        453.68       116.97 o                         
  -7   1  11        902.80        780.19       135.48 o                         
  -6   1  11        169.31        141.19        92.21 o                         
  -5   1  11       2517.43       2205.75       197.86 o                         
  -4   1  11       1077.67       1138.04        93.44 o                         
  -3   1  11       2897.34       2979.47       193.97 o                         
  -2   1  11       2377.22       2294.06       103.75 o                         
  -1   1  11       1741.05       1822.02        91.98 o                         
   0   1  11         30.80         46.08        31.57 o                         
   1   1  11       1666.39       1656.31        97.80 o                         
   2   1  11       2399.10       2448.10       114.33 o                         
   3   1  11       2697.88       2748.12       123.11 o                         
   4   1  11       1116.03       1251.94        85.05 o                         
   5   1  11       2619.25       2274.48       197.43 o                         
   6   1  11        143.57         77.77        74.98 o                         
   7   1  11       1016.53        763.16       132.75 o                         
  -7   2  11        631.39        667.40       195.73 o                         
  -6   2  11        968.60       1212.56       219.58 o                         
  -5   2  11        321.98        281.40        56.41 o                         
  -4   2  11       4893.67       4707.12       203.51 o                         
  -3   2  11       1133.37       1104.01       115.25 o                         
  -2   2  11        321.42        253.95        55.44 o                         
  -1   2  11       3140.39       3153.75       114.82 o                         
   0   2  11       1314.22       1380.13        86.28 o                         
   1   2  11       2889.45       2697.96       125.72 o                         
   2   2  11        338.59        458.35        56.33 o                         
   3   2  11        986.86       1099.25        81.69 o                         
   4   2  11       4718.76       4946.90       220.25 o                         
   5   2  11        279.52        277.93        94.17 o                         
   6   2  11       1005.80        824.21       140.65 o                         
   7   2  11        695.42        608.02       141.43 o                         
  -7   3  11        190.43        155.52       144.57 o                         
  -6   3  11       2282.48       2678.19       338.17 o                         
  -5   3  11         48.93        -20.48        58.31 o                         
  -4   3  11       1113.21       1040.31        97.60 o                         
  -3   3  11        225.39        222.11        58.22 o                         
  -2   3  11       2564.84       2731.72       152.52 o                         
  -1   3  11       1668.72       1656.38       116.56 o                         
   0   3  11        867.43        892.04        71.42 o                         
   1   3  11       1541.18       1597.64       136.16 o                         
   2   3  11       2639.11       2831.14       137.41 o                         
   3   3  11        186.57         93.13        58.11 o                         
   4   3  11       1010.32       1036.06       110.71 o                         
   5   3  11         62.46         57.99        81.21 o                         
   6   3  11       2237.97       2597.55       239.55 o                         
   7   3  11        189.77        252.52       101.46 o                         
  -6   4  11         89.11         49.01        86.46 o                         
  -5   4  11        340.61        441.76       162.46 o                         
  -4   4  11          4.66         16.72        58.21 o                         
  -3   4  11         47.92        157.29        69.60 o                         
  -2   4  11       1894.78       2138.22       180.84 o                         
  -1   4  11       1828.23       2053.23       172.07 o                         
   0   4  11       5854.03       5796.03       252.73 o                         
   1   4  11       1748.39       1964.33       183.80 o                         
   2   4  11       1876.58       1760.14       167.87 o                         
   3   4  11         40.60        158.42        67.78 o                         
   4   4  11          7.39         43.72        72.85 o                         
   5   4  11        376.28        428.10       110.59 o                         
   6   4  11        123.30        141.32       141.43 o                         
  -6   5  11        255.94        320.61       106.33 o                         
  -5   5  11        586.60        593.86       123.89 o                         
  -4   5  11        591.26        555.43       128.52 o                         
  -3   5  11        737.44        876.38       160.32 o                         
  -2   5  11        950.46        979.73       166.25 o                         
  -1   5  11        745.73        820.10       155.69 o                         
   0   5  11       2684.48       2602.01       286.83 o                         
   1   5  11        910.24       1187.55       143.91 o                         
   2   5  11       1075.61       1188.48       144.84 o                         
   3   5  11        820.10        911.83       131.49 o                         
   4   5  11        600.03        582.45       117.37 o                         
   5   5  11        702.31        390.56       105.72 o                         
   6   5  11        242.36        141.97        95.87 o                         
  -5   6  11        954.08       1094.34       175.86 o                         
  -4   6  11        162.57        343.80       118.59 o                         
  -3   6  11        531.24        640.56       148.40 o                         
  -2   6  11       1442.67       1278.15       196.40 o                         
  -1   6  11       1030.11       1552.06       220.58 o                         
   0   6  11       3690.01       2880.55       301.07 o                         
   1   6  11       1051.24       1172.46       143.58 o                         
   2   6  11       1351.78       1316.72       248.40 o                         
   3   6  11        628.48        714.67       124.20 o                         
   4   6  11        187.72        143.55        92.73 o                         
   5   6  11        877.01        869.98       148.91 o                         
  -4   7  11        883.20        870.42       180.16 o                         
  -3   7  11        622.63        567.36       152.70 o                         
  -2   7  11       1145.50       1185.07       203.68 o                         
  -1   7  11        903.95        918.12       186.79 o                         
   0   7  11        890.77       1018.81       197.39 o                         
   1   7  11        909.35        711.45       169.23 o                         
   2   7  11       1301.89       1158.91       347.78 o                         
   3   7  11        579.07        516.44       118.83 o                         
   4   7  11        990.75        973.87       154.51 o                         
  -3   8  11        345.72        242.44       129.52 o                         
  -2   8  11        340.61        425.95       152.37 o                         
  -1   8  11        147.06        165.92       123.22 o                         
   0   8  11         94.18         62.27       110.97 o                         
   1   8  11        181.35         25.51       111.96 o                         
   2   8  11        280.42        229.19       150.72 o                         
   3   8  11        302.54        118.45        99.00 o                         
   0   0  12       2706.03       2378.45       247.41 o                         
   1   0  12         12.80         72.10        37.18 o                         
   2   0  12         55.56         38.23        35.25 o                         
   3   0  12          8.20         -0.65        41.41 o                         
   4   0  12       2054.07       2186.92       128.04 o                         
   5   0  12        218.23        283.22       100.59 o                         
   6   0  12        206.09        178.76        88.26 o                         
  -6   1  12       1887.66       1568.92       201.71 o                         
  -5   1  12        220.25        253.58        91.61 o                         
  -4   1  12       2549.75       2527.72       142.24 o                         
  -3   1  12       1077.24       1089.45        97.19 o                         
  -2   1  12       5053.92       5240.59       214.59 o                         
  -1   1  12        385.77        420.92        57.10 o                         
   0   1  12       3311.98       3259.31       366.16 o                         
   1   1  12        390.96        530.11        61.10 o                         
   2   1  12       4971.62       5135.27       185.35 o                         
   3   1  12       1200.16       1215.61        86.17 o                         
   4   1  12       2643.87       2613.05       153.98 o                         
   5   1  12        225.81        201.12        91.07 o                         
   6   1  12       2008.63       2491.64       225.32 o                         
  -6   2  12         68.06        181.33        96.59 o                         
  -5   2  12       1902.78       1926.75       123.24 o                         
  -4   2  12        291.23        423.35        65.70 o                         
  -3   2  12        723.09        805.29        88.79 o                         
  -2   2  12        421.56        391.81        68.27 o                         
  -1   2  12       1212.10       1127.63       100.73 o                         
   0   2  12        678.10        610.22        91.84 o                         
   1   2  12       1208.11       1246.09        87.69 o                         
   2   2  12        460.10        580.73        64.12 o                         
   3   2  12        798.49        929.68        78.79 o                         
   4   2  12        273.54        304.87        73.15 o                         
   5   2  12       1853.41       1999.34       333.37 o                         
   6   2  12         75.21         97.58        85.38 o                         
  -6   3  12        328.87        418.24       111.10 o                         
  -5   3  12       1288.41       1465.60       157.07 o                         
  -4   3  12        731.11        675.15        83.99 o                         
  -3   3  12       3335.34       3336.03       179.79 o                         
  -2   3  12       1611.50       1913.34       135.60 o                         
  -1   3  12       3392.40       3089.28       308.46 o                         
   0   3  12       2585.36       2740.35       276.89 o                         
   1   3  12       3276.08       3412.05       201.12 o                         
   2   3  12       1696.57       1768.21       113.35 o                         
   3   3  12       3141.71       3709.66       295.11 o                         
   4   3  12        805.86        539.79       207.18 o                         
   5   3  12       1238.85       1678.93       187.45 o                         
   6   3  12        366.82        426.40       121.22 o                         
  -6   4  12        680.11        572.87       272.75 o                         
  -5   4  12        574.71        397.08        75.81 o                         
  -4   4  12        921.38        795.01        92.41 o                         
  -3   4  12        140.43        139.29        60.68 o                         
  -2   4  12        111.28        112.48        80.31 o                         
  -1   4  12       1589.07       1566.55       179.68 o                         
   0   4  12       1067.99       1084.36       236.00 o                         
   1   4  12       1548.21       1690.14       168.11 o                         
   2   4  12        146.58         77.33        67.28 o                         
   3   4  12        146.01        167.02        83.09 o                         
   4   4  12        852.46        726.61       126.06 o                         
   5   4  12        564.19        464.02       116.94 o                         
   6   4  12        528.88        611.36       131.74 o                         
  -5   5  12       1482.63       1376.53       190.10 o                         
  -4   5  12        185.52        174.53        98.71 o                         
  -3   5  12       1803.74       2169.76       247.41 o                         
  -2   5  12       2300.77       2568.22       283.51 o                         
  -1   5  12       2223.88       1971.71       244.43 o                         
   0   5  12         29.40         20.21       103.35 o                         
   1   5  12       2365.46       2464.24       286.83 o                         
   2   5  12       2414.10       2864.04       227.53 o                         
   3   5  12       1849.42       2097.89       326.24 o                         
   4   5  12        216.80        278.20        94.70 o                         
   5   5  12       1446.86       1617.75       185.85 o                         
  -4   6  12       1117.76       1178.44       190.76 o                         
  -3   6  12         23.66         34.45        88.44 o                         
  -2   6  12        236.17        173.21       114.28 o                         
  -1   6  12        310.16        368.98       132.50 o                         
   0   6  12       1847.02       1379.84       218.92 o                         
   1   6  12        284.14        392.16       145.75 o                         
   2   6  12        279.98        161.72       101.34 o                         
   3   6  12         34.27         35.87       102.02 o                         
   4   6  12       1078.76       1057.64       160.19 o                         
  -3   7  12       1946.94       1720.99       248.73 o                         
  -2   7  12        989.42        975.75       191.76 o                         
  -1   7  12       1630.69       1440.13       243.43 o                         
   0   7  12        611.26        714.10       169.90 o                         
   1   7  12       1943.39       1705.09       253.04 o                         
   2   7  12        987.36       1056.91       213.29 o                         
   3   7  12       2100.83       2169.00       236.49 o                         
  -1   8  12        740.97        459.07       170.89 o                         
   0   8  12         12.50        -15.57       112.96 o                         
   1   8  12        729.00        735.63       194.74 o                         
   1   0  13       8930.79       8937.77       400.13 o                         
   2   0  13         21.88         51.80        49.01 o                         
   3   0  13        481.10        527.09        74.96 o                         
   4   0  13        174.16        208.26        56.31 o                         
   5   0  13        126.60        276.01       189.46 o                         
   6   0  13        247.31         98.26       261.17 o                         
  -6   1  13       1131.26       1307.47       172.95 o                         
  -5   1  13        409.24        265.18       100.39 o                         
  -4   1  13        336.25        349.76        64.95 o                         
  -3   1  13       1243.04       1300.92       111.35 o                         
  -2   1  13        258.93        246.45        63.14 o                         
  -1   1  13       1895.49       1781.52       170.58 o                         
   0   1  13        416.88        399.98       206.35 o                         
   1   1  13       1857.10       1929.54       129.59 o                         
   2   1  13        281.79        350.88        73.33 o                         
   3   1  13       1161.33       1243.68       106.21 o                         
   4   1  13        306.06        262.13        57.90 o                         
   5   1  13        323.59        344.19       107.71 o                         
   6   1  13       1118.24       1219.13       170.04 o                         
  -5   2  13       1991.48       2510.91       315.98 o                         
  -4   2  13        475.00        463.89        87.00 o                         
  -3   2  13       1887.88       1995.53       137.91 o                         
  -2   2  13       1568.27       1583.93       153.31 o                         
  -1   2  13        190.82        251.81        78.10 o                         
   0   2  13       6250.12       6201.57       308.68 o                         
   1   2  13        182.71        127.91        72.93 o                         
   2   2  13       1713.26       1699.70       107.90 o                         
   3   2  13       1881.51       1821.04       120.14 o                         
   4   2  13        454.67        285.20        94.36 o                         
   5   2  13       1914.15       2048.90       300.90 o                         
  -5   3  13        615.32        602.41        85.22 o                         
  -4   3  13        423.90        405.26        74.47 o                         
  -3   3  13        458.96        464.62       109.86 o                         
  -2   3  13       2276.62       2107.97       147.18 o                         
  -1   3  13         97.39         85.83        68.05 o                         
   0   3  13        614.72        589.71       104.39 o                         
   1   3  13        127.94        124.41        58.26 o                         
   2   3  13       2207.92       2085.62       125.41 o                         
   3   3  13        484.24        602.86       115.54 o                         
   4   3  13        403.48        392.79       108.14 o                         
   5   3  13        755.17        838.06       138.89 o                         
  -5   4  13       1764.35       1782.01       295.60 o                         
  -4   4  13       2703.56       2688.91       169.62 o                         
  -3   4  13       1088.25        979.69       107.91 o                         
  -2   4  13        994.79       1105.85       110.91 o                         
  -1   4  13        186.39        111.62        77.75 o                         
   0   4  13         23.68         10.02        65.82 o                         
   1   4  13        224.93        108.32       104.01 o                         
   2   4  13       1041.94        852.20       183.15 o                         
   3   4  13        938.70       1100.43       148.40 o                         
   4   4  13       2872.63       2680.15       327.57 o                         
   5   4  13       1624.00       1783.38       259.85 o                         
  -4   5  13        589.28        725.63       232.17 o                         
  -3   5  13       1727.85       1896.52       237.47 o                         
  -2   5  13        410.55        478.62       138.46 o                         
  -1   5  13        636.86        549.14       149.06 o                         
   0   5  13        173.71        157.67       112.29 o                         
   1   5  13        600.99        478.95       147.07 o                         
   2   5  13        420.24        458.41       156.68 o                         
   3   5  13       1636.03       1738.49       186.40 o                         
   4   5  13        565.79        580.34       120.65 o                         
  -3   6  13        517.45        581.27       149.72 o                         
  -2   6  13       1705.74       1403.36       218.59 o                         
  -1   6  13       1316.64       1284.77       212.30 o                         
   0   6  13        572.29        524.63       169.90 o                         
   1   6  13       1278.64        955.22       212.63 o                         
   2   6  13       1439.98       1057.90       217.93 o                         
   3   6  13        497.58        310.68       152.37 o                         
  -2   7  13       1162.59       1194.01       208.98 o                         
  -1   7  13        134.96        304.38       139.12 o                         
   0   7  13        486.15        596.18       177.85 o                         
   1   7  13        127.76        143.76       137.47 o                         
   2   7  13       1205.50        989.00       221.90 o                         
   0   0  14         14.56        -30.81        85.13 o                         
   1   0  14        312.66        329.95        85.55 o                         
   2   0  14       1341.01       1482.57       147.44 o                         
   3   0  14       1412.50       1411.90       117.60 o                         
   4   0  14       4957.35       4813.60       216.34 o                         
   5   0  14          5.51         -7.88        81.28 o                         
  -5   1  14        127.67        153.64       120.89 o                         
  -4   1  14        298.16        270.01        82.85 o                         
  -3   1  14        947.84       1043.21       103.94 o                         
  -2   1  14       1491.64       1610.39       151.40 o                         
  -1   1  14        454.52        533.22       198.23 o                         
   0   1  14       1377.06       1397.43       146.11 o                         
   1   1  14        407.90        451.35        94.36 o                         
   2   1  14       1608.98       1289.13       350.59 o                         
   3   1  14        898.02        825.26        95.04 o                         
   4   1  14        292.93        269.11        64.79 o                         
   5   1  14        107.32         37.38        83.59 o                         
  -5   2  14       1594.96       1571.07       184.41 o                         
  -4   2  14        294.71        265.83        81.38 o                         
  -3   2  14       1617.38       1537.33       130.63 o                         
  -2   2  14       2159.62       2161.34       189.93 o                         
  -1   2  14        224.09        178.63        79.03 o                         
   0   2  14       2512.26       2455.22       196.37 o                         
   1   2  14        202.17        209.97        81.18 o                         
   2   2  14       2258.97       2548.32       195.28 o                         
   3   2  14       1617.58       1848.18       135.85 o                         
   4   2  14        329.51        441.04       114.02 o                         
   5   2  14       1641.99       1647.67       194.33 o                         
  -4   3  14       1037.50        990.35       106.33 o                         
  -3   3  14        576.59        645.98       125.40 o                         
  -2   3  14        485.76        446.55       121.05 o                         
  -1   3  14        768.19       1001.08       146.74 o                         
   0   3  14         12.86         37.77        82.98 o                         
   1   3  14        770.02        922.35       124.21 o                         
   2   3  14        448.49        526.57       133.97 o                         
   3   3  14        520.24        834.31       189.44 o                         
   4   3  14       1175.33        930.36       142.53 o                         
  -4   4  14        440.46        400.29        84.87 o                         
  -3   4  14        885.18        824.68       108.81 o                         
  -2   4  14       1273.30       1323.72       201.22 o                         
  -1   4  14       2685.31       3175.81       241.70 o                         
   0   4  14       2250.91       2173.57       196.14 o                         
   1   4  14       2810.84       3045.51       350.76 o                         
   2   4  14       1200.20       1183.74       223.23 o                         
   3   4  14        959.85        927.06       207.33 o                         
   4   4  14        481.97        320.21       131.34 o                         
  -3   5  14        681.00        791.61       170.89 o                         
  -2   5  14        697.59        262.31       135.48 o                         
  -1   5  14         14.26         98.38       113.62 o                         
   0   5  14         15.72        -92.09        92.09 o                         
   1   5  14         18.19        -87.78        87.78 o                         
   2   5  14        653.73        937.99       203.35 o                         
   3   5  14        723.09        831.66       197.72 o                         
  -1   6  14       2088.10       1978.34       280.53 o                         
   0   6  14        805.89        545.83       167.58 o                         
   1   6  14       1872.99       1912.09       285.83 o                         
   1   0  15       1159.96       1327.88       149.17 o                         
   2   0  15       1643.27       1849.82       174.18 o                         
   3   0  15        117.11        121.42        72.53 o                         
   4   0  15        317.18        212.79       114.28 o                         
  -4   1  15       1410.42       1333.61       136.76 o                         
  -3   1  15       2484.07       2955.82       298.09 o                         
  -2   1  15        489.07        561.50       105.98 o                         
  -1   1  15       1312.57       1446.83       162.01 o                         
   0   1  15        273.13        266.29        91.07 o                         
   1   1  15       1277.05       1576.96       164.73 o                         
   2   1  15        528.64        586.60       108.55 o                         
   3   1  15       2311.22       2668.15       207.76 o                         
   4   1  15       1641.05       1743.85       277.55 o                         
  -3   2  15        449.20        394.64       250.55 o                         
  -2   2  15         77.18        -13.48        87.95 o                         
  -1   2  15        333.28        350.09        95.54 o                         
   0   2  15        889.68       1007.86       137.29 o                         
   1   2  15        412.09        397.55       100.52 o                         
   2   2  15         81.96         82.68        69.63 o                         
   3   2  15        557.74        479.03        98.76 o                         
  -3   3  15         58.60         12.39        70.63 o                         
  -2   3  15       2131.14       2099.60       194.17 o                         
  -1   3  15       2437.94       2362.22       313.33 o                         
   0   3  15        898.98        961.61       135.48 o                         
   1   3  15       2415.66       2655.66       239.79 o                         
   2   3  15       1964.03       2120.86       368.13 o                         
   3   3  15         79.45         36.44       118.92 o                         
  -2   4  15        285.18        237.69       140.43 o                         
  -1   4  15        167.95        143.04        91.21 o                         
   0   4  15        203.81        265.29        99.75 o                         
   1   4  15        181.74        201.03       135.81 o                         
   2   4  15        314.31        122.56       135.81 o                         
   0   0  16       1315.10       1267.88       223.23 o                         
   1   0  16        182.24        204.81        84.83 o                         
   2   0  16        900.88        865.64       129.34 o                         
  -2   1  16        806.06       1018.11       138.03 o                         
  -1   1  16        961.34        917.90       133.46 o                         
   0   1  16       2218.43       1746.23       182.78 o                         
   1   1  16        856.19        871.13       135.56 o                         
   2   1  16        716.83        628.88       183.99 o                         
  -1   2  16        921.84       1017.53       141.39 o                         
   0   2  16        121.66        177.68        89.56 o                         
   1   2  16        869.36        809.93       127.05 o                         
                                                                                
